# Supplementary material for: Proteome Analysis of Potato Starch Reveals the Presence of New Starch Metabolic Proteins as Well as Multiple Protease Inhibitors
Source: Front Plant Sci. 2018 Jun 15;9:746. doi: 10.3389/fpls.2018.00746 (PMC6013586; doi:10.3389/fpls.2018.00746)
Supplement: Supplementary file 3 [file Data_Sheet_2.XLSX]

## Sheet: resume
Protein Group
Protein ID
Accession	Accession number of protein
-10lgP	The protein confidence score
Coverage (%)	poucentage of coverage of identified proteins
#Peptides	The number of high-confidence supporting peptides
#Unique	The number of high-confidence supporting peptides that are uniquely mapped to the protein group. Unique peptides with same sequence but different modifications are only counted once in this number
PTM	modifications identify on protein
Avg. Mass	average mas of proteins from fasta data base
Description

## Sheet: PGSC_DM_v3.4_g2t2c2p2func_nonre
gene ID	transcript ID	CDS ID	peptide ID	name proteins
PGSC0003DMG400000001	PGSC0003DMT400000001	PGSC0003DMC400000001	PGSC0003DMP400000001	Adenosine 3'-phospho 5'-phosphosulfate transporter
PGSC0003DMG400000001	PGSC0003DMT400000002	PGSC0003DMC400000002	PGSC0003DMP400000002	Adenosine 3'-phospho 5'-phosphosulfate transporter
PGSC0003DMG400000001	PGSC0003DMT400000003	PGSC0003DMC400000003	PGSC0003DMP400000003	Adenosine 3'-phospho 5'-phosphosulfate transporter
PGSC0003DMG400000002	PGSC0003DMT400000004	PGSC0003DMC400000004	PGSC0003DMP400000004	Vacuolar iron family transporter
PGSC0003DMG400000002	PGSC0003DMT400000005	PGSC0003DMC400000005	PGSC0003DMP400000005	Vacuolar iron family transporter
PGSC0003DMG400000003	PGSC0003DMT400000009	PGSC0003DMC400000009	PGSC0003DMP400000009	SPX domain-containing membrane protein
PGSC0003DMG400000004	PGSC0003DMT400000010	PGSC0003DMC400000010	PGSC0003DMP400000010	Arsenical pump-driving atpase
PGSC0003DMG400000005	PGSC0003DMT400000011	PGSC0003DMC400000011	PGSC0003DMP400000011	Shrunken seed protein
PGSC0003DMG400000005	PGSC0003DMT400000012	PGSC0003DMC400000012	PGSC0003DMP400000012	Shrunken seed protein
PGSC0003DMG400000005	PGSC0003DMT400000013	PGSC0003DMC400000013	PGSC0003DMP400000013	Shrunken seed protein
PGSC0003DMG400000008	PGSC0003DMT400000026	PGSC0003DMC400000025	PGSC0003DMP400000025	Transcription factor
PGSC0003DMG400000008	PGSC0003DMT400000027	PGSC0003DMC400000026	PGSC0003DMP400000026	Transcription factor
PGSC0003DMG400000008	PGSC0003DMT400000028	PGSC0003DMC400000027	PGSC0003DMP400000027	Transcription factor
PGSC0003DMG400000008	PGSC0003DMT400000029	PGSC0003DMC400000028	PGSC0003DMP400000028	Transcription factor
PGSC0003DMG400000009	PGSC0003DMT400000030	PGSC0003DMC400000029	PGSC0003DMP400000029	Transcription factor
PGSC0003DMG400000010	PGSC0003DMT400000033	PGSC0003DMC400000032	PGSC0003DMP400000032	Glycosyltransferase
PGSC0003DMG400000010	PGSC0003DMT400000034	PGSC0003DMC400000033	PGSC0003DMP400000033	Glycosyltransferase
PGSC0003DMG400000011	PGSC0003DMT400000035	PGSC0003DMC400000034	PGSC0003DMP400000034	Gibberellin 20-oxidase 4
PGSC0003DMG400000011	PGSC0003DMT400000036	PGSC0003DMC400000035	PGSC0003DMP400000035	Gibberellin 20-oxidase 4
PGSC0003DMG400000012	PGSC0003DMT400000041	PGSC0003DMC400000038	PGSC0003DMP400000038	Nucleotide binding protein
PGSC0003DMG400000013	PGSC0003DMT400000042	PGSC0003DMC400000039	PGSC0003DMP400000039	Globulin
PGSC0003DMG400000014	PGSC0003DMT400000043	PGSC0003DMC400000040	PGSC0003DMP400000040	Enoyl-CoA-hydratase
PGSC0003DMG400000014	PGSC0003DMT400000046	PGSC0003DMC400000041	PGSC0003DMP400000041	Enoyl-CoA-hydratase
PGSC0003DMG400000014	PGSC0003DMT400000047	PGSC0003DMC400000042	PGSC0003DMP400000042	Enoyl-CoA-hydratase
PGSC0003DMG400000014	PGSC0003DMT400000048	PGSC0003DMC400000043	PGSC0003DMP400000043	Enoyl-CoA-hydratase
PGSC0003DMG400000015	PGSC0003DMT400000049	PGSC0003DMC400000044	PGSC0003DMP400000044	Globulin
PGSC0003DMG400000016	PGSC0003DMT400000051	PGSC0003DMC400000045	PGSC0003DMP400000045	Globulin
PGSC0003DMG400000017	PGSC0003DMT400000054	PGSC0003DMC400000046	PGSC0003DMP400000046	Beta-hydroxyisobutyryl-CoA hydrolase 1
PGSC0003DMG400000017	PGSC0003DMT400000055	PGSC0003DMC400000047	PGSC0003DMP400000047	Beta-hydroxyisobutyryl-CoA hydrolase 1
PGSC0003DMG400000017	PGSC0003DMT400000056	PGSC0003DMC400000048	PGSC0003DMP400000048	Beta-hydroxyisobutyryl-CoA hydrolase 1
PGSC0003DMG400000021	PGSC0003DMT400000077	PGSC0003DMC400000065	PGSC0003DMP400000065	Carbonyl reductase
PGSC0003DMG400000021	PGSC0003DMT400000078	PGSC0003DMC400000066	PGSC0003DMP400000066	Carbonyl reductase
PGSC0003DMG400000021	PGSC0003DMT400000079	PGSC0003DMC400000067	PGSC0003DMP400000067	Carbonyl reductase
PGSC0003DMG400000022	PGSC0003DMT400000080	PGSC0003DMC400000068	PGSC0003DMP400000068	(+)-neomenthol dehydrogenase
PGSC0003DMG400000023	PGSC0003DMT400000083	PGSC0003DMC400000069	PGSC0003DMP400000069	Pre-mRNA processing ribonucleoprotein, binding region; NOSIC
PGSC0003DMG400000024	PGSC0003DMT400000086	PGSC0003DMC400000070	PGSC0003DMP400000070	Conserved gene of unknown function
PGSC0003DMG400000025	PGSC0003DMT400000089	PGSC0003DMC400000071	PGSC0003DMP400000071	Acetyl-coenzyme A carboxylase carboxyl transferase alpha
PGSC0003DMG400000025	PGSC0003DMT400000090	PGSC0003DMC400000072	PGSC0003DMP400000072	Acetyl-coenzyme A carboxylase carboxyl transferase alpha
PGSC0003DMG400000025	PGSC0003DMT400000091	PGSC0003DMC400000073	PGSC0003DMP400000073	Acetyl-coenzyme A carboxylase carboxyl transferase alpha
PGSC0003DMG400000025	PGSC0003DMT400000092	PGSC0003DMC400000074	PGSC0003DMP400000074	Acetyl-coenzyme A carboxylase carboxyl transferase alpha
PGSC0003DMG400000027	PGSC0003DMT400000094	PGSC0003DMC400000076	PGSC0003DMP400000076	R2r3-myb transcription factor
PGSC0003DMG400000028	PGSC0003DMT400000098	PGSC0003DMC400000077	PGSC0003DMP400000077	Conserved gene of unknown function
PGSC0003DMG400000028	PGSC0003DMT400000100	PGSC0003DMC400000078	PGSC0003DMP400000078	Conserved gene of unknown function
PGSC0003DMG400000030	PGSC0003DMT400000110	PGSC0003DMC400000082	PGSC0003DMP400000082	Conserved gene of unknown function
PGSC0003DMG400000031	PGSC0003DMT400000112	PGSC0003DMC400000083	PGSC0003DMP400000083	Ulp1 protease family, C-terminal catalytic domain containing protein
PGSC0003DMG400000031	PGSC0003DMT400000116	PGSC0003DMC400000087	PGSC0003DMP400000087	Ulp1 protease family, C-terminal catalytic domain containing protein
PGSC0003DMG400000032	PGSC0003DMT400000118	PGSC0003DMC400000089	PGSC0003DMP400000089	Conserved gene of unknown function
PGSC0003DMG400000033	PGSC0003DMT400000120	PGSC0003DMC400000090	PGSC0003DMP400000090	Conserved gene of unknown function
PGSC0003DMG400000034	PGSC0003DMT400000123	PGSC0003DMC400000091	PGSC0003DMP400000091	Kiwellin
PGSC0003DMG400000036	PGSC0003DMT400000126	PGSC0003DMC400000093	PGSC0003DMP400000093	Conserved gene of unknown function
PGSC0003DMG400000037	PGSC0003DMT400000129	PGSC0003DMC400000095	PGSC0003DMP400000095	Acyl-CoA thioesterase
PGSC0003DMG400000038	PGSC0003DMT400000130	PGSC0003DMC400000096	PGSC0003DMP400000096	Calmodulin-binding heat-shock protein
PGSC0003DMG400000038	PGSC0003DMT400000131	PGSC0003DMC400000097	PGSC0003DMP400000097	Calmodulin-binding heat-shock protein
PGSC0003DMG400000038	PGSC0003DMT400000132	PGSC0003DMC400000098	PGSC0003DMP400000098	Calmodulin-binding heat-shock protein
PGSC0003DMG400000038	PGSC0003DMT400000133	PGSC0003DMC400000099	PGSC0003DMP400000099	Calmodulin-binding heat-shock protein
PGSC0003DMG400000038	PGSC0003DMT400000134	PGSC0003DMC400000100	PGSC0003DMP400000100	Calmodulin-binding heat-shock protein
PGSC0003DMG400000039	PGSC0003DMT400000135	PGSC0003DMC400000101	PGSC0003DMP400000101	Pentatricopeptide repeat-containing protein
PGSC0003DMG400000040	PGSC0003DMT400000136	PGSC0003DMC400000102	PGSC0003DMP400000102	Rop guanine nucleotide exchange factor
PGSC0003DMG400000042	PGSC0003DMT400000139	PGSC0003DMC400000104	PGSC0003DMP400000104	RNA binding protein
PGSC0003DMG400000042	PGSC0003DMT400000143	PGSC0003DMC400000106	PGSC0003DMP400000106	RNA binding protein
PGSC0003DMG400000043	PGSC0003DMT400000146	PGSC0003DMC400000107	PGSC0003DMP400000107	Protein kinase; U box
PGSC0003DMG400000043	PGSC0003DMT400000147	PGSC0003DMC400000108	PGSC0003DMP400000108	Protein kinase; U box
PGSC0003DMG400000043	PGSC0003DMT400000148	PGSC0003DMC400000109	PGSC0003DMP400000109	Protein kinase; U box
PGSC0003DMG400000043	PGSC0003DMT400000149	PGSC0003DMC400000110	PGSC0003DMP400000110	Protein kinase; U box
PGSC0003DMG400000045	PGSC0003DMT400000151	PGSC0003DMC400000112	PGSC0003DMP400000112	Water channel protein
PGSC0003DMG400000046	PGSC0003DMT400000152	PGSC0003DMC400000113	PGSC0003DMP400000113	GPAT
PGSC0003DMG400000046	PGSC0003DMT400000153	PGSC0003DMC400000114	PGSC0003DMP400000114	GPAT
PGSC0003DMG400000047	PGSC0003DMT400000154	PGSC0003DMC400000115	PGSC0003DMP400000115	Sialin
PGSC0003DMG400000048	PGSC0003DMT400000155	PGSC0003DMC400000116	PGSC0003DMP400000116	Cysteine synthase
PGSC0003DMG400000048	PGSC0003DMT400000156	PGSC0003DMC400000117	PGSC0003DMP400000117	Cysteine synthase
PGSC0003DMG400000048	PGSC0003DMT400000157	PGSC0003DMC400000118	PGSC0003DMP400000118	Cysteine synthase
PGSC0003DMG400000049	PGSC0003DMT400000158	PGSC0003DMC400000119	PGSC0003DMP400000119	Ccr4-not transcription complex
PGSC0003DMG400000049	PGSC0003DMT400000160	PGSC0003DMC400000120	PGSC0003DMP400000120	Ccr4-not transcription complex
PGSC0003DMG400000049	PGSC0003DMT400000161	PGSC0003DMC400000121	PGSC0003DMP400000121	Ccr4-not transcription complex
PGSC0003DMG400000049	PGSC0003DMT400000162	PGSC0003DMC400000122	PGSC0003DMP400000122	Ccr4-not transcription complex
PGSC0003DMG400000050	PGSC0003DMT400000163	PGSC0003DMC400000123	PGSC0003DMP400000123	Ccr4-not transcription complex
PGSC0003DMG400000050	PGSC0003DMT400000164	PGSC0003DMC400000124	PGSC0003DMP400000124	Ccr4-not transcription complex
PGSC0003DMG400000052	PGSC0003DMT400000171	PGSC0003DMC400000128	PGSC0003DMP400000128	Pentatricopeptide repeat-containing protein
PGSC0003DMG400000053	PGSC0003DMT400000173	PGSC0003DMC400000129	PGSC0003DMP400000129	Conserved gene of unknown function
PGSC0003DMG400000053	PGSC0003DMT400000176	PGSC0003DMC400000130	PGSC0003DMP400000130	Conserved gene of unknown function
PGSC0003DMG400000053	PGSC0003DMT400000177	PGSC0003DMC400000131	PGSC0003DMP400000131	Conserved gene of unknown function
PGSC0003DMG400000059	PGSC0003DMT400000200	PGSC0003DMC400000148	PGSC0003DMP400000148	UDP-glucosyltransferase
PGSC0003DMG400000060	PGSC0003DMT400000205	PGSC0003DMC400000149	PGSC0003DMP400000149	Transferase, transferring glycosyl groups
PGSC0003DMG400000062	PGSC0003DMT400000210	PGSC0003DMC400000151	PGSC0003DMP400000151	Mads box protein
PGSC0003DMG400000063	PGSC0003DMT400000211	PGSC0003DMC400000152	PGSC0003DMP400000152	Heavy metal-associated domain containing protein
PGSC0003DMG400000063	PGSC0003DMT400000212	PGSC0003DMC400000153	PGSC0003DMP400000153	Heavy metal-associated domain containing protein
PGSC0003DMG400000063	PGSC0003DMT400000213	PGSC0003DMC400000154	PGSC0003DMP400000154	Heavy metal-associated domain containing protein
PGSC0003DMG400000064	PGSC0003DMT400000215	PGSC0003DMC400000156	PGSC0003DMP400000156	WRKY transcription factor 23
PGSC0003DMG400000064	PGSC0003DMT400000216	PGSC0003DMC400000157	PGSC0003DMP400000157	WRKY transcription factor 23
PGSC0003DMG400000065	PGSC0003DMT400000217	PGSC0003DMC400000158	PGSC0003DMP400000158	Proline iminopeptidase
PGSC0003DMG400000065	PGSC0003DMT400000218	PGSC0003DMC400000159	PGSC0003DMP400000159	Proline iminopeptidase
PGSC0003DMG400000065	PGSC0003DMT400000219	PGSC0003DMC400000160	PGSC0003DMP400000160	Proline iminopeptidase
PGSC0003DMG400000066	PGSC0003DMT400000220	PGSC0003DMC400000161	PGSC0003DMP400000161	Ethylene-responsive late embryogenesis
PGSC0003DMG400000066	PGSC0003DMT400000221	PGSC0003DMC400000162	PGSC0003DMP400000162	Ethylene-responsive late embryogenesis
PGSC0003DMG400000067	PGSC0003DMT400000222	PGSC0003DMC400000163	PGSC0003DMP400000163	Late embryogenesis (Lea)
PGSC0003DMG400000067	PGSC0003DMT400000224	PGSC0003DMC400000164	PGSC0003DMP400000164	Late embryogenesis (Lea)
PGSC0003DMG400000068	PGSC0003DMT400000225	PGSC0003DMC400000165	PGSC0003DMP400000165	Pentatricopeptide repeat-containing protein
PGSC0003DMG400000069	PGSC0003DMT400000226	PGSC0003DMC400000166	PGSC0003DMP400000166	Plant cell wall protein SlTFR88
PGSC0003DMG400000070	PGSC0003DMT400000227	PGSC0003DMC400000167	PGSC0003DMP400000167	RING-H2 finger protein ATL67
PGSC0003DMG400000071	PGSC0003DMT400000228	PGSC0003DMC400000168	PGSC0003DMP400000168	ATRAD3
PGSC0003DMG400000071	PGSC0003DMT400000229	PGSC0003DMC400000169	PGSC0003DMP400000169	ATRAD3
PGSC0003DMG400000072	PGSC0003DMT400000230	PGSC0003DMC400000170	PGSC0003DMP400000170	24 kDa seed maturation protein
PGSC0003DMG400000072	PGSC0003DMT400000231	PGSC0003DMC400000171	PGSC0003DMP400000171	24 kDa seed maturation protein
PGSC0003DMG400000072	PGSC0003DMT400000232	PGSC0003DMC400000172	PGSC0003DMP400000172	24 kDa seed maturation protein
PGSC0003DMG400000073	PGSC0003DMT400000233	PGSC0003DMC400000173	PGSC0003DMP400000173	Class III chitinase
PGSC0003DMG400000074	PGSC0003DMT400000234	PGSC0003DMC400000174	PGSC0003DMP400000174	Class III chitinase
PGSC0003DMG400000075	PGSC0003DMT400000235	PGSC0003DMC400000175	PGSC0003DMP400000175	Conserved gene of unknown function
PGSC0003DMG400000075	PGSC0003DMT400000236	PGSC0003DMC400000176	PGSC0003DMP400000176	Conserved gene of unknown function
PGSC0003DMG400000077	PGSC0003DMT400000241	PGSC0003DMC400000181	PGSC0003DMP400000181	Alpha 1,3-xylosyltransferase
PGSC0003DMG400000078	PGSC0003DMT400000243	PGSC0003DMC400000183	PGSC0003DMP400000183	Transferase, transferring glycosyl groups
PGSC0003DMG400000078	PGSC0003DMT400000244	PGSC0003DMC400000184	PGSC0003DMP400000184	Transferase, transferring glycosyl groups
PGSC0003DMG400000079	PGSC0003DMT400000245	PGSC0003DMC400000185	PGSC0003DMP400000185	BCL-2-associated athanogene 6
PGSC0003DMG400000079	PGSC0003DMT400000247	PGSC0003DMC400000187	PGSC0003DMP400000187	BCL-2-associated athanogene 6
PGSC0003DMG400000080	PGSC0003DMT400000249	PGSC0003DMC400000188	PGSC0003DMP400000188	C2 domain-containing protein
PGSC0003DMG400000081	PGSC0003DMT400000251	PGSC0003DMC400000190	PGSC0003DMP400000190	Protein UNUSUAL FLORAL ORGANS
PGSC0003DMG400000082	PGSC0003DMT400000252	PGSC0003DMC400000191	PGSC0003DMP400000191	Conserved gene of unknown function
PGSC0003DMG400000084	PGSC0003DMT400000259	PGSC0003DMC400000194	PGSC0003DMP400000194	Conserved gene of unknown function
PGSC0003DMG400000084	PGSC0003DMT400000260	PGSC0003DMC400000195	PGSC0003DMP400000195	Conserved gene of unknown function
PGSC0003DMG400000085	PGSC0003DMT400000261	PGSC0003DMC400000196	PGSC0003DMP400000196	BTB/POZ protein
PGSC0003DMG400000085	PGSC0003DMT400000262	PGSC0003DMC400000197	PGSC0003DMP400000197	BTB/POZ protein
PGSC0003DMG400000085	PGSC0003DMT400000263	PGSC0003DMC400000198	PGSC0003DMP400000198	BTB/POZ protein
PGSC0003DMG400000086	PGSC0003DMT400000264	PGSC0003DMC400000199	PGSC0003DMP400000199	Translation initiation factor eIF-1A
PGSC0003DMG400000087	PGSC0003DMT400000265	PGSC0003DMC400000200	PGSC0003DMP400000200	Atpob1
PGSC0003DMG400000088	PGSC0003DMT400000266	PGSC0003DMC400000201	PGSC0003DMP400000201	TAF-2
PGSC0003DMG400000088	PGSC0003DMT400000268	PGSC0003DMC400000202	PGSC0003DMP400000202	TAF-2
PGSC0003DMG400000089	PGSC0003DMT400000269	PGSC0003DMC400000203	PGSC0003DMP400000203	Aldose 1-epimerase
PGSC0003DMG400000090	PGSC0003DMT400000271	PGSC0003DMC400000204	PGSC0003DMP400000204	Ubiquitin carrier protein
PGSC0003DMG400000090	PGSC0003DMT400000273	PGSC0003DMC400000206	PGSC0003DMP400000206	Ubiquitin carrier protein
PGSC0003DMG400000091	PGSC0003DMT400000274	PGSC0003DMC400000207	PGSC0003DMP400000207	AP2/ERF domain-containing transcription factor
PGSC0003DMG400000092	PGSC0003DMT400000275	PGSC0003DMC400000208	PGSC0003DMP400000208	Mitochondrial carrier protein
PGSC0003DMG400000092	PGSC0003DMT400000276	PGSC0003DMC400000209	PGSC0003DMP400000209	Mitochondrial carrier protein
PGSC0003DMG400000092	PGSC0003DMT400000277	PGSC0003DMC400000210	PGSC0003DMP400000210	Mitochondrial carrier protein
PGSC0003DMG400000092	PGSC0003DMT400000278	PGSC0003DMC400000211	PGSC0003DMP400000211	Mitochondrial carrier protein
PGSC0003DMG400000093	PGSC0003DMT400000279	PGSC0003DMC400000212	PGSC0003DMP400000212	Serine-threonine protein kinase
PGSC0003DMG400000096	PGSC0003DMT400000287	PGSC0003DMC400000219	PGSC0003DMP400000219	Conserved gene of unknown function
PGSC0003DMG400000098	PGSC0003DMT400000293	PGSC0003DMC400000222	PGSC0003DMP400000222	Conserved gene of unknown function
PGSC0003DMG400000099	PGSC0003DMT400000294	PGSC0003DMC400000223	PGSC0003DMP400000223	Pentatricopeptide repeat-containing protein, mitochondrial
PGSC0003DMG400000099	PGSC0003DMT400000295	PGSC0003DMC400000224	PGSC0003DMP400000224	Pentatricopeptide repeat-containing protein, mitochondrial
PGSC0003DMG400000101	PGSC0003DMT400000300	PGSC0003DMC400000229	PGSC0003DMP400000229	Triacylglycerol lipase
PGSC0003DMG400000101	PGSC0003DMT400000301	PGSC0003DMC400000230	PGSC0003DMP400000230	Triacylglycerol lipase
PGSC0003DMG400000101	PGSC0003DMT400000302	PGSC0003DMC400000231	PGSC0003DMP400000231	Triacylglycerol lipase
PGSC0003DMG400000103	PGSC0003DMT400000307	PGSC0003DMC400000235	PGSC0003DMP400000235	UDP-glucose:glucosyltransferase
PGSC0003DMG400000104	PGSC0003DMT400000310	PGSC0003DMC400000236	PGSC0003DMP400000236	Ubiquitin family protein
PGSC0003DMG400000106	PGSC0003DMT400000314	PGSC0003DMC400000239	PGSC0003DMP400000239	B3 domain-containing protein
PGSC0003DMG400000107	PGSC0003DMT400000316	PGSC0003DMC400000240	PGSC0003DMP400000240	B3 domain-containing protein
PGSC0003DMG400000108	PGSC0003DMT400000320	PGSC0003DMC400000242	PGSC0003DMP400000242	Eukaryotic translation initiation factor 3 subunit
PGSC0003DMG400000110	PGSC0003DMT400000323	PGSC0003DMC400000243	PGSC0003DMP400000243	Wax synthase
PGSC0003DMG400000110	PGSC0003DMT400000324	PGSC0003DMC400000244	PGSC0003DMP400000244	Wax synthase
PGSC0003DMG400000110	PGSC0003DMT400000326	PGSC0003DMC400000246	PGSC0003DMP400000246	Wax synthase
PGSC0003DMG400000110	PGSC0003DMT400000327	PGSC0003DMC400000247	PGSC0003DMP400000247	Wax synthase
PGSC0003DMG400000112	PGSC0003DMT400000332	PGSC0003DMC400000250	PGSC0003DMP400000250	Gene of unknown function
PGSC0003DMG400000112	PGSC0003DMT400000333	PGSC0003DMC400000251	PGSC0003DMP400000251	Gene of unknown function
PGSC0003DMG400000113	PGSC0003DMT400000334	PGSC0003DMC400000252	PGSC0003DMP400000252	Conserved gene of unknown function
PGSC0003DMG400000113	PGSC0003DMT400000335	PGSC0003DMC400000253	PGSC0003DMP400000253	Conserved gene of unknown function
PGSC0003DMG400000114	PGSC0003DMT400000336	PGSC0003DMC400000254	PGSC0003DMP400000254	Phosphatidylinositol 3-and 4-kinase family protein
PGSC0003DMG400000114	PGSC0003DMT400000337	PGSC0003DMC400000255	PGSC0003DMP400000255	Phosphatidylinositol 3-and 4-kinase family protein
PGSC0003DMG400000115	PGSC0003DMT400000338	PGSC0003DMC400000256	PGSC0003DMP400000256	Conserved gene of unknown function
PGSC0003DMG400000116	PGSC0003DMT400000339	PGSC0003DMC400000257	PGSC0003DMP400000257	Gene of unknown function
PGSC0003DMG400000118	PGSC0003DMT400000344	PGSC0003DMC400000261	PGSC0003DMP400000261	ARF domain class transcription factor
PGSC0003DMG400000118	PGSC0003DMT400000345	PGSC0003DMC400000262	PGSC0003DMP400000262	ARF domain class transcription factor
PGSC0003DMG400000118	PGSC0003DMT400000346	PGSC0003DMC400000263	PGSC0003DMP400000263	ARF domain class transcription factor
PGSC0003DMG400000119	PGSC0003DMT400000347	PGSC0003DMC400000264	PGSC0003DMP400000264	Conserved gene of unknown function
PGSC0003DMG400000119	PGSC0003DMT400000348	PGSC0003DMC400000265	PGSC0003DMP400000265	Conserved gene of unknown function
PGSC0003DMG400000120	PGSC0003DMT400000349	PGSC0003DMC400000266	PGSC0003DMP400000266	Dof18
PGSC0003DMG400000121	PGSC0003DMT400000350	PGSC0003DMC400000267	PGSC0003DMP400000267	Conserved gene of unknown function
PGSC0003DMG400000122	PGSC0003DMT400000351	PGSC0003DMC400000268	PGSC0003DMP400000268	Kinase
PGSC0003DMG400000123	PGSC0003DMT400000352	PGSC0003DMC400000269	PGSC0003DMP400000269	Calcium-transporting ATPase, endoplasmic reticulum-type
PGSC0003DMG400000123	PGSC0003DMT400000353	PGSC0003DMC400000270	PGSC0003DMP400000270	Calcium-transporting ATPase, endoplasmic reticulum-type
PGSC0003DMG400000124	PGSC0003DMT400000356	PGSC0003DMC400000271	PGSC0003DMP400000271	RAB11B
PGSC0003DMG400000125	PGSC0003DMT400000358	PGSC0003DMC400000272	PGSC0003DMP400000272	Conserved gene of unknown function
PGSC0003DMG400000125	PGSC0003DMT400000359	PGSC0003DMC400000273	PGSC0003DMP400000273	Conserved gene of unknown function
PGSC0003DMG400000126	PGSC0003DMT400000360	PGSC0003DMC400000274	PGSC0003DMP400000274	Conserved gene of unknown function
PGSC0003DMG400000126	PGSC0003DMT400000361	PGSC0003DMC400000275	PGSC0003DMP400000275	Conserved gene of unknown function
PGSC0003DMG400000127	PGSC0003DMT400000363	PGSC0003DMC400000277	PGSC0003DMP400000277	Cytochrome b5 isoform Cb5-A
PGSC0003DMG400000128	PGSC0003DMT400000364	PGSC0003DMC400000278	PGSC0003DMP400000278	Ubiquitin fusion protein
PGSC0003DMG400000129	PGSC0003DMT400000365	PGSC0003DMC400000279	PGSC0003DMP400000279	SAUR family protein
PGSC0003DMG400000130	PGSC0003DMT400000366	PGSC0003DMC400000280	PGSC0003DMP400000280	Gtpase activating protein
PGSC0003DMG400000130	PGSC0003DMT400000367	PGSC0003DMC400000281	PGSC0003DMP400000281	Gtpase activating protein
PGSC0003DMG400000130	PGSC0003DMT400000368	PGSC0003DMC400000282	PGSC0003DMP400000282	Gtpase activating protein
PGSC0003DMG400000130	PGSC0003DMT400000369	PGSC0003DMC400000283	PGSC0003DMP400000283	Gtpase activating protein
PGSC0003DMG400000131	PGSC0003DMT400000370	PGSC0003DMC400000284	PGSC0003DMP400000284	SET domain-containing protein
PGSC0003DMG400000131	PGSC0003DMT400000372	PGSC0003DMC400000286	PGSC0003DMP400000286	SET domain-containing protein
PGSC0003DMG400000131	PGSC0003DMT400000373	PGSC0003DMC400000287	PGSC0003DMP400000287	SET domain-containing protein
PGSC0003DMG400000131	PGSC0003DMT400000374	PGSC0003DMC400000288	PGSC0003DMP400000288	SET domain-containing protein
PGSC0003DMG400000131	PGSC0003DMT400000375	PGSC0003DMC400000289	PGSC0003DMP400000289	SET domain-containing protein
PGSC0003DMG400000131	PGSC0003DMT400000376	PGSC0003DMC400000290	PGSC0003DMP400000290	SET domain-containing protein
PGSC0003DMG400000132	PGSC0003DMT400000377	PGSC0003DMC400000291	PGSC0003DMP400000291	Conserved gene of unknown function
PGSC0003DMG400000133	PGSC0003DMT400000378	PGSC0003DMC400000292	PGSC0003DMP400000292	Phospholipase PLDb2
PGSC0003DMG400000134	PGSC0003DMT400000380	PGSC0003DMC400000294	PGSC0003DMP400000294	Xylem serine proteinase 1
PGSC0003DMG400000135	PGSC0003DMT400000381	PGSC0003DMC400000295	PGSC0003DMP400000295	Xylem serine proteinase 1
PGSC0003DMG400000136	PGSC0003DMT400000382	PGSC0003DMC400000296	PGSC0003DMP400000296	PMADS4 protein
PGSC0003DMG400000136	PGSC0003DMT400000383	PGSC0003DMC400000297	PGSC0003DMP400000297	PMADS4 protein
PGSC0003DMG400000138	PGSC0003DMT400000387	PGSC0003DMC400000301	PGSC0003DMP400000301	Conserved gene of unknown function
PGSC0003DMG400000139	PGSC0003DMT400000389	PGSC0003DMC400000302	PGSC0003DMP400000302	Gibberellin receptor GID1
PGSC0003DMG400000139	PGSC0003DMT400000390	PGSC0003DMC400000303	PGSC0003DMP400000303	Gibberellin receptor GID1
PGSC0003DMG400000140	PGSC0003DMT400000391	PGSC0003DMC400000304	PGSC0003DMP400000304	ATP binding protein
PGSC0003DMG400000142	PGSC0003DMT400000395	PGSC0003DMC400000308	PGSC0003DMP400000308	Copper ion binding protein
PGSC0003DMG400000142	PGSC0003DMT400000396	PGSC0003DMC400000309	PGSC0003DMP400000309	Copper ion binding protein
PGSC0003DMG400000144	PGSC0003DMT400000414	PGSC0003DMC400000323	PGSC0003DMP400000323	Flavonol 3-sulfotransferase
PGSC0003DMG400000145	PGSC0003DMT400000418	PGSC0003DMC400000324	PGSC0003DMP400000324	Cytochrome P450 monooxygenase
PGSC0003DMG400000146	PGSC0003DMT400000423	PGSC0003DMC400000325	PGSC0003DMP400000325	Cytochrome P450 monooxygenase
PGSC0003DMG400000147	PGSC0003DMT400000425	PGSC0003DMC400000326	PGSC0003DMP400000326	Cytochrome P450 monooxygenase
PGSC0003DMG400000148	PGSC0003DMT400000430	PGSC0003DMC400000327	PGSC0003DMP400000327	Cytochrome P450
PGSC0003DMG400000149	PGSC0003DMT400000436	PGSC0003DMC400000328	PGSC0003DMP400000328	Cytochrome P450
PGSC0003DMG400000149	PGSC0003DMT400000439	PGSC0003DMC400000331	PGSC0003DMP400000331	Cytochrome P450
PGSC0003DMG400000149	PGSC0003DMT400000440	PGSC0003DMC400000332	PGSC0003DMP400000332	Cytochrome P450
PGSC0003DMG400000150	PGSC0003DMT400000441	PGSC0003DMC400000333	PGSC0003DMP400000333	Gene of unknown function
PGSC0003DMG400000151	PGSC0003DMT400000443	PGSC0003DMC400000334	PGSC0003DMP400000334	Digalactosyldiacylglycerol synthase 2, chloroplastic
PGSC0003DMG400000151	PGSC0003DMT400000444	PGSC0003DMC400000335	PGSC0003DMP400000335	Digalactosyldiacylglycerol synthase 2, chloroplastic
PGSC0003DMG400000151	PGSC0003DMT400000446	PGSC0003DMC400000337	PGSC0003DMP400000337	Digalactosyldiacylglycerol synthase 2, chloroplastic
PGSC0003DMG400000152	PGSC0003DMT400000447	PGSC0003DMC400000338	PGSC0003DMP400000338	Methylenetetrahydrofolate dehydrogenase
PGSC0003DMG400000153	PGSC0003DMT400000448	PGSC0003DMC400000339	PGSC0003DMP400000339	KEA1 (K EFFLUX ANTIPORTER 1)
PGSC0003DMG400000154	PGSC0003DMT400000450	PGSC0003DMC400000341	PGSC0003DMP400000341	NAC transcription factor
PGSC0003DMG400000155	PGSC0003DMT400000452	PGSC0003DMC400000342	PGSC0003DMP400000342	LIM domain protein PLIM-2
PGSC0003DMG400000155	PGSC0003DMT400000453	PGSC0003DMC400000343	PGSC0003DMP400000343	LIM domain protein PLIM-2
PGSC0003DMG400000156	PGSC0003DMT400000454	PGSC0003DMC400000344	PGSC0003DMP400000344	Conserved gene of unknown function
PGSC0003DMG400000156	PGSC0003DMT400000455	PGSC0003DMC400000345	PGSC0003DMP400000345	Conserved gene of unknown function
PGSC0003DMG400000156	PGSC0003DMT400000457	PGSC0003DMC400000347	PGSC0003DMP400000347	Conserved gene of unknown function
PGSC0003DMG400000156	PGSC0003DMT400000458	PGSC0003DMC400000348	PGSC0003DMP400000348	Conserved gene of unknown function
PGSC0003DMG400000156	PGSC0003DMT400000459	PGSC0003DMC400000349	PGSC0003DMP400000349	Conserved gene of unknown function
PGSC0003DMG400000156	PGSC0003DMT400000460	PGSC0003DMC400000350	PGSC0003DMP400000350	Conserved gene of unknown function
PGSC0003DMG400000156	PGSC0003DMT400000461	PGSC0003DMC400000351	PGSC0003DMP400000351	Conserved gene of unknown function
PGSC0003DMG400000157	PGSC0003DMT400000462	PGSC0003DMC400000352	PGSC0003DMP400000352	Remorin 2
PGSC0003DMG400000158	PGSC0003DMT400000464	PGSC0003DMC400000353	PGSC0003DMP400000353	Actin-depolymerizing factor 12
PGSC0003DMG400000159	PGSC0003DMT400000466	PGSC0003DMC400000354	PGSC0003DMP400000354	DNA binding protein
PGSC0003DMG400000159	PGSC0003DMT400000468	PGSC0003DMC400000356	PGSC0003DMP400000356	DNA binding protein
PGSC0003DMG400000160	PGSC0003DMT400000470	PGSC0003DMC400000357	PGSC0003DMP400000357	Gene of unknown function
PGSC0003DMG400000161	PGSC0003DMT400000471	PGSC0003DMC400000358	PGSC0003DMP400000358	Conserved gene of unknown function
PGSC0003DMG400000162	PGSC0003DMT400000473	PGSC0003DMC400000359	PGSC0003DMP400000359	Ccr4-not transcription complex
PGSC0003DMG400000164	PGSC0003DMT400000477	PGSC0003DMC400000360	PGSC0003DMP400000360	Cytidine/deoxycytidylate deaminase family protein
PGSC0003DMG400000165	PGSC0003DMT400000478	PGSC0003DMC400000361	PGSC0003DMP400000361	Protein AFR
PGSC0003DMG400000166	PGSC0003DMT400000479	PGSC0003DMC400000362	PGSC0003DMP400000362	Acyl-CoA thioesterase
PGSC0003DMG400000166	PGSC0003DMT400000480	PGSC0003DMC400000363	PGSC0003DMP400000363	Acyl-CoA thioesterase
PGSC0003DMG400000167	PGSC0003DMT400000481	PGSC0003DMC400000364	PGSC0003DMP400000364	Small nuclear ribonucleoprotein-associated protein
PGSC0003DMG400000167	PGSC0003DMT400000482	PGSC0003DMC400000365	PGSC0003DMP400000365	Small nuclear ribonucleoprotein-associated protein
PGSC0003DMG400000168	PGSC0003DMT400000483	PGSC0003DMC400000366	PGSC0003DMP400000366	60S ribosomal protein L36
PGSC0003DMG400000169	PGSC0003DMT400000485	PGSC0003DMC400000367	PGSC0003DMP400000367	Beta-amylase
PGSC0003DMG400000169	PGSC0003DMT400000486	PGSC0003DMC400000368	PGSC0003DMP400000368	Beta-amylase
PGSC0003DMG400000170	PGSC0003DMT400000487	PGSC0003DMC400000369	PGSC0003DMP400000369	Gibberellin 20-oxidase
PGSC0003DMG400000170	PGSC0003DMT400000488	PGSC0003DMC400000370	PGSC0003DMP400000370	Gibberellin 20-oxidase
PGSC0003DMG400000171	PGSC0003DMT400000489	PGSC0003DMC400000371	PGSC0003DMP400000371	2-oxo acid dehydrogenase, lipoyl-binding site
PGSC0003DMG400000172	PGSC0003DMT400000491	PGSC0003DMC400000373	PGSC0003DMP400000373	Conserved gene of unknown function
PGSC0003DMG400000172	PGSC0003DMT400000492	PGSC0003DMC400000374	PGSC0003DMP400000374	Conserved gene of unknown function
PGSC0003DMG400000172	PGSC0003DMT400000493	PGSC0003DMC400000375	PGSC0003DMP400000375	Conserved gene of unknown function
PGSC0003DMG400000173	PGSC0003DMT400000494	PGSC0003DMC400000376	PGSC0003DMP400000376	Conserved gene of unknown function
PGSC0003DMG400000174	PGSC0003DMT400000500	PGSC0003DMC400000377	PGSC0003DMP400000377	Origin recognition complex 5 subunit
PGSC0003DMG400000175	PGSC0003DMT400000501	PGSC0003DMC400000378	PGSC0003DMP400000378	Conserved gene of unknown function
PGSC0003DMG400000175	PGSC0003DMT400000502	PGSC0003DMC400000379	PGSC0003DMP400000379	Conserved gene of unknown function
PGSC0003DMG400000176	PGSC0003DMT400000503	PGSC0003DMC400000380	PGSC0003DMP400000380	Conserved gene of unknown function
PGSC0003DMG400000177	PGSC0003DMT400000504	PGSC0003DMC400000381	PGSC0003DMP400000381	Ubiquitin carrier protein
PGSC0003DMG400000177	PGSC0003DMT400000505	PGSC0003DMC400000382	PGSC0003DMP400000382	Ubiquitin carrier protein
PGSC0003DMG400000177	PGSC0003DMT400000506	PGSC0003DMC400000383	PGSC0003DMP400000383	Ubiquitin carrier protein
PGSC0003DMG400000178	PGSC0003DMT400000507	PGSC0003DMC400000384	PGSC0003DMP400000384	DNA binding protein
PGSC0003DMG400000179	PGSC0003DMT400000509	PGSC0003DMC400000385	PGSC0003DMP400000385	RLK4 (RECEPTOR KINASE 4); protein kinase/ sugar binding
PGSC0003DMG400000179	PGSC0003DMT400000510	PGSC0003DMC400000386	PGSC0003DMP400000386	RLK4 (RECEPTOR KINASE 4); protein kinase/ sugar binding
PGSC0003DMG400000180	PGSC0003DMT400000512	PGSC0003DMC400000387	PGSC0003DMP400000387	Zinc finger family protein
PGSC0003DMG400000180	PGSC0003DMT400000514	PGSC0003DMC400000389	PGSC0003DMP400000389	Zinc finger family protein
PGSC0003DMG400000181	PGSC0003DMT400000517	PGSC0003DMC400000390	PGSC0003DMP400000390	Conserved gene of unknown function
PGSC0003DMG400000184	PGSC0003DMT400000534	PGSC0003DMC400000402	PGSC0003DMP400000402	Ferric-chelate reductase
PGSC0003DMG400000184	PGSC0003DMT400000535	PGSC0003DMC400000403	PGSC0003DMP400000403	Ferric-chelate reductase
PGSC0003DMG400000184	PGSC0003DMT400000536	PGSC0003DMC400000404	PGSC0003DMP400000404	Ferric-chelate reductase
PGSC0003DMG400000185	PGSC0003DMT400000537	PGSC0003DMC400000405	PGSC0003DMP400000405	ATP binding protein
PGSC0003DMG400000186	PGSC0003DMT400000538	PGSC0003DMC400000406	PGSC0003DMP400000406	Polygalacturonase
PGSC0003DMG400000187	PGSC0003DMT400000539	PGSC0003DMC400000407	PGSC0003DMP400000407	Conserved gene of unknown function
PGSC0003DMG400000188	PGSC0003DMT400000540	PGSC0003DMC400000408	PGSC0003DMP400000408	Bmru protein
PGSC0003DMG400000188	PGSC0003DMT400000542	PGSC0003DMC400000409	PGSC0003DMP400000409	Bmru protein
PGSC0003DMG400000188	PGSC0003DMT400000543	PGSC0003DMC400000410	PGSC0003DMP400000410	Bmru protein
PGSC0003DMG400000189	PGSC0003DMT400000546	PGSC0003DMC400000411	PGSC0003DMP400000411	MYBR domain class transcription factor
PGSC0003DMG400000190	PGSC0003DMT400000547	PGSC0003DMC400000412	PGSC0003DMP400000412	Angustifolia
PGSC0003DMG400000191	PGSC0003DMT400000548	PGSC0003DMC400000413	PGSC0003DMP400000413	Conserved gene of unknown function
PGSC0003DMG400000192	PGSC0003DMT400000552	PGSC0003DMC400000416	PGSC0003DMP400000416	2-hydroxyacid dehydrogenase
PGSC0003DMG400000193	PGSC0003DMT400000553	PGSC0003DMC400000417	PGSC0003DMP400000417	1-aminocyclopropane-1-carboxylate synthase 2
PGSC0003DMG400000194	PGSC0003DMT400000554	PGSC0003DMC400000418	PGSC0003DMP400000418	Potyviral helper component protease-interacting protein 1
PGSC0003DMG400000194	PGSC0003DMT400000556	PGSC0003DMC400000420	PGSC0003DMP400000420	Potyviral helper component protease-interacting protein 1
PGSC0003DMG400000195	PGSC0003DMT400000557	PGSC0003DMC400000421	PGSC0003DMP400000421	Pentatricopeptide repeat-containing protein, mitochondrial
PGSC0003DMG400000196	PGSC0003DMT400000558	PGSC0003DMC400000422	PGSC0003DMP400000422	Transcription factor
PGSC0003DMG400000196	PGSC0003DMT400000559	PGSC0003DMC400000423	PGSC0003DMP400000423	Transcription factor
PGSC0003DMG400000197	PGSC0003DMT400000565	PGSC0003DMC400000425	PGSC0003DMP400000425	Structural maintenance of chromosome 1 protein
PGSC0003DMG400000197	PGSC0003DMT400000566	PGSC0003DMC400000426	PGSC0003DMP400000426	Structural maintenance of chromosome 1 protein
PGSC0003DMG400000197	PGSC0003DMT400000567	PGSC0003DMC400000427	PGSC0003DMP400000427	Structural maintenance of chromosome 1 protein
PGSC0003DMG400000199	PGSC0003DMT400000571	PGSC0003DMC400000430	PGSC0003DMP400000430	Gene of unknown function
PGSC0003DMG400000200	PGSC0003DMT400000572	PGSC0003DMC400000431	PGSC0003DMP400000431	Acyl-CoA thioesterase family protein
PGSC0003DMG400000202	PGSC0003DMT400000585	PGSC0003DMC400000442	PGSC0003DMP400000442	Orf265_2
PGSC0003DMG400000203	PGSC0003DMT400000587	PGSC0003DMC400000443	PGSC0003DMP400000443	Conserved gene of unknown function
PGSC0003DMG400000204	PGSC0003DMT400000589	PGSC0003DMC400000445	PGSC0003DMP400000445	Thylakoid membrane phosphoprotein 14 kDa, chloroplast
PGSC0003DMG400000205	PGSC0003DMT400000591	PGSC0003DMC400000446	PGSC0003DMP400000446	Lanatoside 15'-O-acetylesterase
PGSC0003DMG400000206	PGSC0003DMT400000592	PGSC0003DMC400000447	PGSC0003DMP400000447	Exosome complex exonuclease RRP41
PGSC0003DMG400000207	PGSC0003DMT400000593	PGSC0003DMC400000448	PGSC0003DMP400000448	Arabinogalactan peptide 16
PGSC0003DMG400000208	PGSC0003DMT400000594	PGSC0003DMC400000449	PGSC0003DMP400000449	Conserved gene of unknown function
PGSC0003DMG400000209	PGSC0003DMT400000595	PGSC0003DMC400000450	PGSC0003DMP400000450	Cmp-sialic acid transporter
PGSC0003DMG400000210	PGSC0003DMT400000597	PGSC0003DMC400000451	PGSC0003DMP400000451	Mitochondrial carrier
PGSC0003DMG400000211	PGSC0003DMT400000598	PGSC0003DMC400000452	PGSC0003DMP400000452	WRKY transcription factor
PGSC0003DMG400000211	PGSC0003DMT400000599	PGSC0003DMC400000453	PGSC0003DMP400000453	WRKY transcription factor
PGSC0003DMG400000212	PGSC0003DMT400000600	PGSC0003DMC400000454	PGSC0003DMP400000454	Triptychon and cpc
PGSC0003DMG400000213	PGSC0003DMT400000601	PGSC0003DMC400000455	PGSC0003DMP400000455	Histone H3
PGSC0003DMG400000213	PGSC0003DMT400000602	PGSC0003DMC400000456	PGSC0003DMP400000456	Histone H3
PGSC0003DMG400000214	PGSC0003DMT400000604	PGSC0003DMC400000457	PGSC0003DMP400000457	Chitinase
PGSC0003DMG400000214	PGSC0003DMT400000605	PGSC0003DMC400000458	PGSC0003DMP400000458	Chitinase
PGSC0003DMG400000215	PGSC0003DMT400000606	PGSC0003DMC400000459	PGSC0003DMP400000459	Conserved gene of unknown function
PGSC0003DMG400000217	PGSC0003DMT400000614	PGSC0003DMC400000466	PGSC0003DMP400000466	Cyclic nucleotide-gated calmodulin-binding ion channel
PGSC0003DMG400000218	PGSC0003DMT400000618	PGSC0003DMC400000467	PGSC0003DMP400000467	Non-specific lipid-transfer protein
PGSC0003DMG400000219	PGSC0003DMT400000619	PGSC0003DMC400000468	PGSC0003DMP400000468	Zinc finger (C3HC4-type RING finger) family protein
PGSC0003DMG400000219	PGSC0003DMT400000620	PGSC0003DMC400000469	PGSC0003DMP400000469	Zinc finger (C3HC4-type RING finger) family protein
PGSC0003DMG400000221	PGSC0003DMT400000626	PGSC0003DMC400000471	PGSC0003DMP400000471	RING-H2 finger protein ATL3K
PGSC0003DMG400000222	PGSC0003DMT400000627	PGSC0003DMC400000472	PGSC0003DMP400000472	F-box protein
PGSC0003DMG400000225	PGSC0003DMT400000635	PGSC0003DMC400000476	PGSC0003DMP400000476	Conserved gene of unknown function
PGSC0003DMG400000225	PGSC0003DMT400000636	PGSC0003DMC400000477	PGSC0003DMP400000477	Conserved gene of unknown function
PGSC0003DMG400000226	PGSC0003DMT400000637	PGSC0003DMC400000478	PGSC0003DMP400000478	Conserved gene of unknown function
PGSC0003DMG400000226	PGSC0003DMT400000639	PGSC0003DMC400000479	PGSC0003DMP400000479	Conserved gene of unknown function
PGSC0003DMG400000227	PGSC0003DMT400000643	PGSC0003DMC400000480	PGSC0003DMP400000480	Phragmoplastin
PGSC0003DMG400000227	PGSC0003DMT400000644	PGSC0003DMC400000481	PGSC0003DMP400000481	Phragmoplastin
PGSC0003DMG400000227	PGSC0003DMT400000645	PGSC0003DMC400000482	PGSC0003DMP400000482	Phragmoplastin
PGSC0003DMG400000227	PGSC0003DMT400000646	PGSC0003DMC400000483	PGSC0003DMP400000483	Phragmoplastin
PGSC0003DMG400000228	PGSC0003DMT400000647	PGSC0003DMC400000484	PGSC0003DMP400000484	EMB1703
PGSC0003DMG400000229	PGSC0003DMT400000648	PGSC0003DMC400000485	PGSC0003DMP400000485	Ubiquitin ligase SINAT3
PGSC0003DMG400000229	PGSC0003DMT400000649	PGSC0003DMC400000486	PGSC0003DMP400000486	Ubiquitin ligase SINAT3
PGSC0003DMG400000230	PGSC0003DMT400000650	PGSC0003DMC400000487	PGSC0003DMP400000487	Conserved gene of unknown function
PGSC0003DMG400000231	PGSC0003DMT400000651	PGSC0003DMC400000488	PGSC0003DMP400000488	Aspartic proteinase nepenthesin-1
PGSC0003DMG400000232	PGSC0003DMT400000652	PGSC0003DMC400000489	PGSC0003DMP400000489	Myc2 bHLH protein
PGSC0003DMG400000232	PGSC0003DMT400000653	PGSC0003DMC400000490	PGSC0003DMP400000490	Myc2 bHLH protein
PGSC0003DMG400000233	PGSC0003DMT400000654	PGSC0003DMC400000491	PGSC0003DMP400000491	Fiber protein Fb11
PGSC0003DMG400000234	PGSC0003DMT400000657	PGSC0003DMC400000494	PGSC0003DMP400000494	Conserved gene of unknown function
PGSC0003DMG400000234	PGSC0003DMT400000658	PGSC0003DMC400000495	PGSC0003DMP400000495	Conserved gene of unknown function
PGSC0003DMG400000235	PGSC0003DMT400000660	PGSC0003DMC400000496	PGSC0003DMP400000496	Transducin family protein / WD-40 repeat family protein
PGSC0003DMG400000236	PGSC0003DMT400000662	PGSC0003DMC400000497	PGSC0003DMP400000497	Ormdl
PGSC0003DMG400000237	PGSC0003DMT400000663	PGSC0003DMC400000498	PGSC0003DMP400000498	Conserved gene of unknown function
PGSC0003DMG400000237	PGSC0003DMT400000664	PGSC0003DMC400000499	PGSC0003DMP400000499	Conserved gene of unknown function
PGSC0003DMG400000238	PGSC0003DMT400000665	PGSC0003DMC400000500	PGSC0003DMP400000500	GHMP kinases putative ATP-binding protein
PGSC0003DMG400000238	PGSC0003DMT400000666	PGSC0003DMC400000501	PGSC0003DMP400000501	GHMP kinases putative ATP-binding protein
PGSC0003DMG400000238	PGSC0003DMT400000667	PGSC0003DMC400000502	PGSC0003DMP400000502	GHMP kinases putative ATP-binding protein
PGSC0003DMG400000239	PGSC0003DMT400000671	PGSC0003DMC400000503	PGSC0003DMP400000503	Arginine/serine-rich splicing factor
PGSC0003DMG400000239	PGSC0003DMT400000672	PGSC0003DMC400000504	PGSC0003DMP400000504	Arginine/serine-rich splicing factor
PGSC0003DMG400000239	PGSC0003DMT400000673	PGSC0003DMC400000505	PGSC0003DMP400000505	Arginine/serine-rich splicing factor
PGSC0003DMG400000239	PGSC0003DMT400000674	PGSC0003DMC400000506	PGSC0003DMP400000506	Arginine/serine-rich splicing factor
PGSC0003DMG400000239	PGSC0003DMT400000675	PGSC0003DMC400000507	PGSC0003DMP400000507	Arginine/serine-rich splicing factor
PGSC0003DMG400000240	PGSC0003DMT400000676	PGSC0003DMC400000508	PGSC0003DMP400000508	Pentatricopeptide repeat-containing protein
PGSC0003DMG400000241	PGSC0003DMT400000678	PGSC0003DMC400000509	PGSC0003DMP400000509	Spotted leaf protein
PGSC0003DMG400000241	PGSC0003DMT400000679	PGSC0003DMC400000510	PGSC0003DMP400000510	Spotted leaf protein
PGSC0003DMG400000241	PGSC0003DMT400000680	PGSC0003DMC400000511	PGSC0003DMP400000511	Spotted leaf protein
PGSC0003DMG400000242	PGSC0003DMT400000681	PGSC0003DMC400000512	PGSC0003DMP400000512	Pentatricopeptide repeat-containing protein
PGSC0003DMG400000243	PGSC0003DMT400000682	PGSC0003DMC400000513	PGSC0003DMP400000513	ATP binding protein
PGSC0003DMG400000244	PGSC0003DMT400000685	PGSC0003DMC400000514	PGSC0003DMP400000514	Cytochrome P450
PGSC0003DMG400000245	PGSC0003DMT400000687	PGSC0003DMC400000515	PGSC0003DMP400000515	Cysteine-type endopeptidase/ ubiquitin thiolesterase
PGSC0003DMG400000246	PGSC0003DMT400000688	PGSC0003DMC400000516	PGSC0003DMP400000516	Trehalose-6-phosphate synthase
PGSC0003DMG400000246	PGSC0003DMT400000691	PGSC0003DMC400000517	PGSC0003DMP400000517	Trehalose-6-phosphate synthase
PGSC0003DMG400000247	PGSC0003DMT400000693	PGSC0003DMC400000518	PGSC0003DMP400000518	Gene of unknown function
PGSC0003DMG400000248	PGSC0003DMT400000694	PGSC0003DMC400000519	PGSC0003DMP400000519	HB1
PGSC0003DMG400000251	PGSC0003DMT400000700	PGSC0003DMC400000523	PGSC0003DMP400000523	Adenosine 3'-phospho 5'-phosphosulfate transporter
PGSC0003DMG400000252	PGSC0003DMT400000701	PGSC0003DMC400000524	PGSC0003DMP400000524	KDEL motif-containing protein 1
PGSC0003DMG400000254	PGSC0003DMT400000703	PGSC0003DMC400000526	PGSC0003DMP400000526	Gene of unknown function
PGSC0003DMG400000255	PGSC0003DMT400000704	PGSC0003DMC400000527	PGSC0003DMP400000527	Conserved gene of unknown function
PGSC0003DMG400000256	PGSC0003DMT400000705	PGSC0003DMC400000528	PGSC0003DMP400000528	Gene of unknown function
PGSC0003DMG400000257	PGSC0003DMT400000706	PGSC0003DMC400000529	PGSC0003DMP400000529	Gene of unknown function
PGSC0003DMG400000259	PGSC0003DMT400000708	PGSC0003DMC400000530	PGSC0003DMP400000530	Transposase
PGSC0003DMG400000261	PGSC0003DMT400000710	PGSC0003DMC400000531	PGSC0003DMP400000531	Transferase, transferring glycosyl groups
PGSC0003DMG400000263	PGSC0003DMT400000712	PGSC0003DMC400000533	PGSC0003DMP400000533	Conserved gene of unknown function
PGSC0003DMG400000264	PGSC0003DMT400000713	PGSC0003DMC400000534	PGSC0003DMP400000534	Gene of unknown function
PGSC0003DMG400000265	PGSC0003DMT400000714	PGSC0003DMC400000535	PGSC0003DMP400000535	Gene of unknown function
PGSC0003DMG400000270	PGSC0003DMT400000736	PGSC0003DMC400000543	PGSC0003DMP400000543	O-methyltransferase
PGSC0003DMG400000271	PGSC0003DMT400000738	PGSC0003DMC400000544	PGSC0003DMP400000544	Monooxygenase
PGSC0003DMG400000272	PGSC0003DMT400000740	PGSC0003DMC400000545	PGSC0003DMP400000545	YA5
PGSC0003DMG400000272	PGSC0003DMT400000742	PGSC0003DMC400000547	PGSC0003DMP400000547	YA5
PGSC0003DMG400000272	PGSC0003DMT400000743	PGSC0003DMC400000548	PGSC0003DMP400000548	YA5
PGSC0003DMG400000273	PGSC0003DMT400000744	PGSC0003DMC400000549	PGSC0003DMP400000549	MAPKK
PGSC0003DMG400000273	PGSC0003DMT400000746	PGSC0003DMC400000550	PGSC0003DMP400000550	MAPKK
PGSC0003DMG400000274	PGSC0003DMT400000747	PGSC0003DMC400000551	PGSC0003DMP400000551	Diacylglycerol acylCoA acyltransferase
PGSC0003DMG400000275	PGSC0003DMT400000749	PGSC0003DMC400000553	PGSC0003DMP400000553	Conserved gene of unknown function
PGSC0003DMG400000276	PGSC0003DMT400000750	PGSC0003DMC400000554	PGSC0003DMP400000554	Nucleosome assembly protein 1 2
PGSC0003DMG400000276	PGSC0003DMT400000751	PGSC0003DMC400000555	PGSC0003DMP400000555	Nucleosome assembly protein 1 2
PGSC0003DMG400000277	PGSC0003DMT400000752	PGSC0003DMC400000556	PGSC0003DMP400000556	Cytokinin oxidase/dehydrogenase 2
PGSC0003DMG400000278	PGSC0003DMT400000756	PGSC0003DMC400000557	PGSC0003DMP400000557	CwfJ-like family protein / zinc finger (CCCH-type) family protein
PGSC0003DMG400000278	PGSC0003DMT400000757	PGSC0003DMC400000558	PGSC0003DMP400000558	CwfJ-like family protein / zinc finger (CCCH-type) family protein
PGSC0003DMG400000279	PGSC0003DMT400000759	PGSC0003DMC400000560	PGSC0003DMP400000560	Conserved gene of unknown function
PGSC0003DMG400000280	PGSC0003DMT400000760	PGSC0003DMC400000561	PGSC0003DMP400000561	GATA transcription factor 21
PGSC0003DMG400000280	PGSC0003DMT400000761	PGSC0003DMC400000562	PGSC0003DMP400000562	GATA transcription factor 21
PGSC0003DMG400000280	PGSC0003DMT400000762	PGSC0003DMC400000563	PGSC0003DMP400000563	GATA transcription factor 21
PGSC0003DMG400000281	PGSC0003DMT400000763	PGSC0003DMC400000564	PGSC0003DMP400000564	EMB2752
PGSC0003DMG400000282	PGSC0003DMT400000764	PGSC0003DMC400000565	PGSC0003DMP400000565	Serine acetyltransferase 7
PGSC0003DMG400000282	PGSC0003DMT400000765	PGSC0003DMC400000566	PGSC0003DMP400000566	Serine acetyltransferase 7
PGSC0003DMG400000284	PGSC0003DMT400000771	PGSC0003DMC400000572	PGSC0003DMP400000572	1-aminocyclopropane-1-carboxylate synthase
PGSC0003DMG400000285	PGSC0003DMT400000775	PGSC0003DMC400000573	PGSC0003DMP400000573	Mitochondrial ATP synthase g subunit family protein
PGSC0003DMG400000286	PGSC0003DMT400000776	PGSC0003DMC400000574	PGSC0003DMP400000574	40S ribosomal protein S30
PGSC0003DMG400000286	PGSC0003DMT400000777	PGSC0003DMC400000575	PGSC0003DMP400000575	40S ribosomal protein S30
PGSC0003DMG400000288	PGSC0003DMT400000783	PGSC0003DMC400000580	PGSC0003DMP400000580	Gamma glutamyl transpeptidases
PGSC0003DMG400000289	PGSC0003DMT400000784	PGSC0003DMC400000581	PGSC0003DMP400000581	Mitochondrial-processing peptidase subunit alpha
PGSC0003DMG400000290	PGSC0003DMT400000785	PGSC0003DMC400000582	PGSC0003DMP400000582	Ctp
PGSC0003DMG400000291	PGSC0003DMT400000786	PGSC0003DMC400000583	PGSC0003DMP400000583	Profilin
PGSC0003DMG400000292	PGSC0003DMT400000789	PGSC0003DMC400000584	PGSC0003DMP400000584	Conserved gene of unknown function
PGSC0003DMG400000293	PGSC0003DMT400000790	PGSC0003DMC400000585	PGSC0003DMP400000585	Pectinesterase
PGSC0003DMG400000293	PGSC0003DMT400000791	PGSC0003DMC400000586	PGSC0003DMP400000586	Pectinesterase
PGSC0003DMG400000294	PGSC0003DMT400000793	PGSC0003DMC400000587	PGSC0003DMP400000587	Ulp1 protease family, C-terminal catalytic domain containing protein
PGSC0003DMG400000295	PGSC0003DMT400000795	PGSC0003DMC400000588	PGSC0003DMP400000588	Hexokinase 5
PGSC0003DMG400000295	PGSC0003DMT400000797	PGSC0003DMC400000589	PGSC0003DMP400000589	Hexokinase 5
PGSC0003DMG400000296	PGSC0003DMT400000798	PGSC0003DMC400000590	PGSC0003DMP400000590	Ceramide glucosyltransferase
PGSC0003DMG400000296	PGSC0003DMT400000799	PGSC0003DMC400000591	PGSC0003DMP400000591	Ceramide glucosyltransferase
PGSC0003DMG400000297	PGSC0003DMT400000801	PGSC0003DMC400000592	PGSC0003DMP400000592	Senescence-associated protein
PGSC0003DMG400000298	PGSC0003DMT400000802	PGSC0003DMC400000593	PGSC0003DMP400000593	Transferase, transferring pentosyl groups
PGSC0003DMG400000298	PGSC0003DMT400000803	PGSC0003DMC400000594	PGSC0003DMP400000594	Transferase, transferring pentosyl groups
PGSC0003DMG400000298	PGSC0003DMT400000804	PGSC0003DMC400000595	PGSC0003DMP400000595	Transferase, transferring pentosyl groups
PGSC0003DMG400000298	PGSC0003DMT400000805	PGSC0003DMC400000596	PGSC0003DMP400000596	Transferase, transferring pentosyl groups
PGSC0003DMG400000301	PGSC0003DMT400000810	PGSC0003DMC400000601	PGSC0003DMP400000601	Ring finger protein
PGSC0003DMG400000302	PGSC0003DMT400000811	PGSC0003DMC400000602	PGSC0003DMP400000602	Lactoylglutathione lyase / glyoxalase I, putative
PGSC0003DMG400000303	PGSC0003DMT400000812	PGSC0003DMC400000603	PGSC0003DMP400000603	Nitrate transporter
PGSC0003DMG400000304	PGSC0003DMT400000815	PGSC0003DMC400000604	PGSC0003DMP400000604	ROP
PGSC0003DMG400000304	PGSC0003DMT400000816	PGSC0003DMC400000605	PGSC0003DMP400000605	ROP
PGSC0003DMG400000304	PGSC0003DMT400000817	PGSC0003DMC400000606	PGSC0003DMP400000606	ROP
PGSC0003DMG400000304	PGSC0003DMT400000818	PGSC0003DMC400000607	PGSC0003DMP400000607	ROP
PGSC0003DMG400000305	PGSC0003DMT400000819	PGSC0003DMC400000608	PGSC0003DMP400000608	Cak1
PGSC0003DMG400000305	PGSC0003DMT400000820	PGSC0003DMC400000609	PGSC0003DMP400000609	Cak1
PGSC0003DMG400000305	PGSC0003DMT400000821	PGSC0003DMC400000610	PGSC0003DMP400000610	Cak1
PGSC0003DMG400000307	PGSC0003DMT400000826	PGSC0003DMC400000615	PGSC0003DMP400000615	Protein ABIL5
PGSC0003DMG400000307	PGSC0003DMT400000827	PGSC0003DMC400000616	PGSC0003DMP400000616	Protein ABIL5
PGSC0003DMG400000308	PGSC0003DMT400000831	PGSC0003DMC400000617	PGSC0003DMP400000617	Conserved gene of unknown function
PGSC0003DMG400000309	PGSC0003DMT400000832	PGSC0003DMC400000618	PGSC0003DMP400000618	CONTINUOUS VASCULAR RING
PGSC0003DMG400000309	PGSC0003DMT400000833	PGSC0003DMC400000619	PGSC0003DMP400000619	CONTINUOUS VASCULAR RING
PGSC0003DMG400000310	PGSC0003DMT400000835	PGSC0003DMC400000620	PGSC0003DMP400000620	Gene of unknown function
PGSC0003DMG400000311	PGSC0003DMT400000836	PGSC0003DMC400000621	PGSC0003DMP400000621	Protein cbxX, chromosomal
PGSC0003DMG400000312	PGSC0003DMT400000837	PGSC0003DMC400000622	PGSC0003DMP400000622	Conserved gene of unknown function
PGSC0003DMG400000313	PGSC0003DMT400000838	PGSC0003DMC400000623	PGSC0003DMP400000623	Ovate
PGSC0003DMG400000314	PGSC0003DMT400000840	PGSC0003DMC400000624	PGSC0003DMP400000624	Conserved gene of unknown function
PGSC0003DMG400000315	PGSC0003DMT400000842	PGSC0003DMC400000625	PGSC0003DMP400000625	Conserved gene of unknown function
PGSC0003DMG400000317	PGSC0003DMT400000846	PGSC0003DMC400000626	PGSC0003DMP400000626	Arabinogalactan peptide 22
PGSC0003DMG400000318	PGSC0003DMT400000847	PGSC0003DMC400000627	PGSC0003DMP400000627	Conserved gene of unknown function
PGSC0003DMG400000319	PGSC0003DMT400000848	PGSC0003DMC400000628	PGSC0003DMP400000628	Conserved gene of unknown function
PGSC0003DMG400000320	PGSC0003DMT400000849	PGSC0003DMC400000629	PGSC0003DMP400000629	Conserved gene of unknown function
PGSC0003DMG400000321	PGSC0003DMT400000852	PGSC0003DMC400000631	PGSC0003DMP400000631	Aldehyde dehydrogenase
PGSC0003DMG400000322	PGSC0003DMT400000858	PGSC0003DMC400000633	PGSC0003DMP400000633	GTP-ase activating protein for Arf containing protein
PGSC0003DMG400000323	PGSC0003DMT400000859	PGSC0003DMC400000634	PGSC0003DMP400000634	Conserved gene of unknown function
PGSC0003DMG400000324	PGSC0003DMT400000860	PGSC0003DMC400000635	PGSC0003DMP400000635	OBP3-responsive gene 4
PGSC0003DMG400000324	PGSC0003DMT400000862	PGSC0003DMC400000636	PGSC0003DMP400000636	OBP3-responsive gene 4
PGSC0003DMG400000325	PGSC0003DMT400000864	PGSC0003DMC400000637	PGSC0003DMP400000637	Ultraviolet-B-repressible protein
PGSC0003DMG400000326	PGSC0003DMT400000865	PGSC0003DMC400000638	PGSC0003DMP400000638	Ultraviolet-B-repressible protein
PGSC0003DMG400000327	PGSC0003DMT400000866	PGSC0003DMC400000639	PGSC0003DMP400000639	Ultraviolet-B-repressible protein
PGSC0003DMG400000328	PGSC0003DMT400000867	PGSC0003DMC400000640	PGSC0003DMP400000640	Charged multivesicular body protein 2a
PGSC0003DMG400000329	PGSC0003DMT400000868	PGSC0003DMC400000641	PGSC0003DMP400000641	Long-chain acyl-CoA synthetase
PGSC0003DMG400000330	PGSC0003DMT400000871	PGSC0003DMC400000642	PGSC0003DMP400000642	Vernalization independence 3
PGSC0003DMG400000331	PGSC0003DMT400000872	PGSC0003DMC400000643	PGSC0003DMP400000643	Serine/threonine-protein kinase
PGSC0003DMG400000331	PGSC0003DMT400000873	PGSC0003DMC400000644	PGSC0003DMP400000644	Serine/threonine-protein kinase
PGSC0003DMG400000332	PGSC0003DMT400000875	PGSC0003DMC400000646	PGSC0003DMP400000646	Salt responsive protein 2
PGSC0003DMG400000333	PGSC0003DMT400000878	PGSC0003DMC400000647	PGSC0003DMP400000647	Lycopene epsilon cyclase
PGSC0003DMG400000333	PGSC0003DMT400000879	PGSC0003DMC400000648	PGSC0003DMP400000648	Lycopene epsilon cyclase
PGSC0003DMG400000333	PGSC0003DMT400000880	PGSC0003DMC400000649	PGSC0003DMP400000649	Lycopene epsilon cyclase
PGSC0003DMG400000334	PGSC0003DMT400000881	PGSC0003DMC400000650	PGSC0003DMP400000650	Calmodulin binding protein
PGSC0003DMG400000334	PGSC0003DMT400000882	PGSC0003DMC400000651	PGSC0003DMP400000651	Calmodulin binding protein
PGSC0003DMG400000335	PGSC0003DMT400000883	PGSC0003DMC400000652	PGSC0003DMP400000652	Cytokinin oxidase/dehydrogenase 2
PGSC0003DMG400000335	PGSC0003DMT400000884	PGSC0003DMC400000653	PGSC0003DMP400000653	Cytokinin oxidase/dehydrogenase 2
PGSC0003DMG400000336	PGSC0003DMT400000888	PGSC0003DMC400000654	PGSC0003DMP400000654	Density-regulated protein
PGSC0003DMG400000337	PGSC0003DMT400000889	PGSC0003DMC400000655	PGSC0003DMP400000655	Carbamoyl phosphate synthase small subunit
PGSC0003DMG400000337	PGSC0003DMT400000890	PGSC0003DMC400000656	PGSC0003DMP400000656	Carbamoyl phosphate synthase small subunit
PGSC0003DMG400000338	PGSC0003DMT400000891	PGSC0003DMC400000657	PGSC0003DMP400000657	Amine oxidase
PGSC0003DMG400000339	PGSC0003DMT400000896	PGSC0003DMC400000658	PGSC0003DMP400000658	Beta-galactosidase
PGSC0003DMG400000339	PGSC0003DMT400000897	PGSC0003DMC400000659	PGSC0003DMP400000659	Beta-galactosidase
PGSC0003DMG400000339	PGSC0003DMT400000898	PGSC0003DMC400000660	PGSC0003DMP400000660	Beta-galactosidase
PGSC0003DMG400000339	PGSC0003DMT400000899	PGSC0003DMC400000661	PGSC0003DMP400000661	Beta-galactosidase
PGSC0003DMG400000339	PGSC0003DMT400000900	PGSC0003DMC400000662	PGSC0003DMP400000662	Beta-galactosidase
PGSC0003DMG400000340	PGSC0003DMT400000901	PGSC0003DMC400000663	PGSC0003DMP400000663	MYB transcription factor
PGSC0003DMG400000340	PGSC0003DMT400000902	PGSC0003DMC400000664	PGSC0003DMP400000664	MYB transcription factor
PGSC0003DMG400000340	PGSC0003DMT400000903	PGSC0003DMC400000665	PGSC0003DMP400000665	MYB transcription factor
PGSC0003DMG400000341	PGSC0003DMT400000904	PGSC0003DMC400000666	PGSC0003DMP400000666	Acyl-[acyl-carrier-protein]--UDP-N-acetylglucosamine O-acyltransferase
PGSC0003DMG400000341	PGSC0003DMT400000907	PGSC0003DMC400000669	PGSC0003DMP400000669	Acyl-[acyl-carrier-protein]--UDP-N-acetylglucosamine O-acyltransferase
PGSC0003DMG400000341	PGSC0003DMT400000908	PGSC0003DMC400000670	PGSC0003DMP400000670	Acyl-[acyl-carrier-protein]--UDP-N-acetylglucosamine O-acyltransferase
PGSC0003DMG400000342	PGSC0003DMT400000910	PGSC0003DMC400000672	PGSC0003DMP400000672	Grave disease carrier protein
PGSC0003DMG400000342	PGSC0003DMT400000911	PGSC0003DMC400000673	PGSC0003DMP400000673	Grave disease carrier protein
PGSC0003DMG400000343	PGSC0003DMT400000914	PGSC0003DMC400000674	PGSC0003DMP400000674	Protein arginine n-methyltransferase 1
PGSC0003DMG400000343	PGSC0003DMT400000915	PGSC0003DMC400000675	PGSC0003DMP400000675	Protein arginine n-methyltransferase 1
PGSC0003DMG400000344	PGSC0003DMT400000916	PGSC0003DMC400000676	PGSC0003DMP400000676	Splicing factor U2af large subunit B
PGSC0003DMG400000344	PGSC0003DMT400000917	PGSC0003DMC400000677	PGSC0003DMP400000677	Splicing factor U2af large subunit B
PGSC0003DMG400000344	PGSC0003DMT400000918	PGSC0003DMC400000678	PGSC0003DMP400000678	Splicing factor U2af large subunit B
PGSC0003DMG400000344	PGSC0003DMT400000920	PGSC0003DMC400000680	PGSC0003DMP400000680	Splicing factor U2af large subunit B
PGSC0003DMG400000345	PGSC0003DMT400000921	PGSC0003DMC400000681	PGSC0003DMP400000681	60S ribosomal protein L31
PGSC0003DMG400000347	PGSC0003DMT400000925	PGSC0003DMC400000685	PGSC0003DMP400000685	Iaa-amino acid hydrolase 11
PGSC0003DMG400000347	PGSC0003DMT400000926	PGSC0003DMC400000686	PGSC0003DMP400000686	Iaa-amino acid hydrolase 11
PGSC0003DMG400000348	PGSC0003DMT400000928	PGSC0003DMC400000687	PGSC0003DMP400000687	Meiotic coiled-coil protein
PGSC0003DMG400000348	PGSC0003DMT400000929	PGSC0003DMC400000688	PGSC0003DMP400000688	Meiotic coiled-coil protein
PGSC0003DMG400000348	PGSC0003DMT400000930	PGSC0003DMC400000689	PGSC0003DMP400000689	Meiotic coiled-coil protein
PGSC0003DMG400000348	PGSC0003DMT400000931	PGSC0003DMC400000690	PGSC0003DMP400000690	Meiotic coiled-coil protein
PGSC0003DMG400000349	PGSC0003DMT400000932	PGSC0003DMC400000691	PGSC0003DMP400000691	Myb
PGSC0003DMG400000350	PGSC0003DMT400000933	PGSC0003DMC400000692	PGSC0003DMP400000692	Zinc finger CCCH domain-containing protein 20
PGSC0003DMG400000351	PGSC0003DMT400000934	PGSC0003DMC400000693	PGSC0003DMP400000693	Protein-tyrosine phosphatase mitochondrial 1, mitochondrial
PGSC0003DMG400000351	PGSC0003DMT400000935	PGSC0003DMC400000694	PGSC0003DMP400000694	Protein-tyrosine phosphatase mitochondrial 1, mitochondrial
PGSC0003DMG400000351	PGSC0003DMT400000936	PGSC0003DMC400000695	PGSC0003DMP400000695	Protein-tyrosine phosphatase mitochondrial 1, mitochondrial
PGSC0003DMG400000352	PGSC0003DMT400000937	PGSC0003DMC400000696	PGSC0003DMP400000696	AtpA
PGSC0003DMG400000353	PGSC0003DMT400000942	PGSC0003DMC400000697	PGSC0003DMP400000697	Conserved gene of unknown function
PGSC0003DMG400000354	PGSC0003DMT400000943	PGSC0003DMC400000698	PGSC0003DMP400000698	Glucan endo-1,3-beta-glucosidase
PGSC0003DMG400000355	PGSC0003DMT400000946	PGSC0003DMC400000699	PGSC0003DMP400000699	Arginyl-tRNA synthetase
PGSC0003DMG400000356	PGSC0003DMT400000950	PGSC0003DMC400000703	PGSC0003DMP400000703	Peptidase M28 family protein
PGSC0003DMG400000356	PGSC0003DMT400000951	PGSC0003DMC400000704	PGSC0003DMP400000704	Peptidase M28 family protein
PGSC0003DMG400000356	PGSC0003DMT400000952	PGSC0003DMC400000705	PGSC0003DMP400000705	Peptidase M28 family protein
PGSC0003DMG400000357	PGSC0003DMT400000953	PGSC0003DMC400000706	PGSC0003DMP400000706	IQ-domain 26
PGSC0003DMG400000358	PGSC0003DMT400000956	PGSC0003DMC400000707	PGSC0003DMP400000707	Serine-threonine protein kinase, plant-type
PGSC0003DMG400000359	PGSC0003DMT400000957	PGSC0003DMC400000708	PGSC0003DMP400000708	B5 #5 (cytochrome b5 family protein #5)
PGSC0003DMG400000359	PGSC0003DMT400000960	PGSC0003DMC400000710	PGSC0003DMP400000710	B5 #5 (cytochrome b5 family protein #5)
PGSC0003DMG400000360	PGSC0003DMT400000961	PGSC0003DMC400000711	PGSC0003DMP400000711	Malic enzyme
PGSC0003DMG400000363	PGSC0003DMT400000984	PGSC0003DMC400000726	PGSC0003DMP400000726	Avr9/Cf-9 rapidly elicited protein 146
PGSC0003DMG400000364	PGSC0003DMT400000985	PGSC0003DMC400000727	PGSC0003DMP400000727	GAMYB-binding protein
PGSC0003DMG400000365	PGSC0003DMT400000986	PGSC0003DMC400000728	PGSC0003DMP400000728	Dehydration responsive element binding protein
PGSC0003DMG400000366	PGSC0003DMT400000988	PGSC0003DMC400000729	PGSC0003DMP400000729	Exostosin family protein
PGSC0003DMG400000366	PGSC0003DMT400000989	PGSC0003DMC400000730	PGSC0003DMP400000730	Exostosin family protein
PGSC0003DMG400000367	PGSC0003DMT400000990	PGSC0003DMC400000731	PGSC0003DMP400000731	Sugar transporter
PGSC0003DMG400000368	PGSC0003DMT400000991	PGSC0003DMC400000732	PGSC0003DMP400000732	B3 domain-containing protein
PGSC0003DMG400000370	PGSC0003DMT400000995	PGSC0003DMC400000735	PGSC0003DMP400000735	Gene of unknown function
PGSC0003DMG400000371	PGSC0003DMT400000997	PGSC0003DMC400000736	PGSC0003DMP400000736	B3 domain-containing protein
PGSC0003DMG400000372	PGSC0003DMT400000999	PGSC0003DMC400000738	PGSC0003DMP400000738	Casein kinase
PGSC0003DMG400000372	PGSC0003DMT400001001	PGSC0003DMC400000739	PGSC0003DMP400000739	Casein kinase
PGSC0003DMG400000372	PGSC0003DMT400001002	PGSC0003DMC400000740	PGSC0003DMP400000740	Casein kinase
PGSC0003DMG400000372	PGSC0003DMT400001003	PGSC0003DMC400000741	PGSC0003DMP400000741	Casein kinase
PGSC0003DMG400000374	PGSC0003DMT400001012	PGSC0003DMC400000746	PGSC0003DMP400000746	Conserved gene of unknown function
PGSC0003DMG400000375	PGSC0003DMT400001013	PGSC0003DMC400000747	PGSC0003DMP400000747	Auxin/indole-3-acetic acid 4
PGSC0003DMG400000375	PGSC0003DMT400001015	PGSC0003DMC400000748	PGSC0003DMP400000748	Auxin/indole-3-acetic acid 4
PGSC0003DMG400000376	PGSC0003DMT400001016	PGSC0003DMC400000749	PGSC0003DMP400000749	3-hydroxyacyl-CoA dehyrogenase
PGSC0003DMG400000376	PGSC0003DMT400001017	PGSC0003DMC400000750	PGSC0003DMP400000750	3-hydroxyacyl-CoA dehyrogenase
PGSC0003DMG400000376	PGSC0003DMT400001018	PGSC0003DMC400000751	PGSC0003DMP400000751	3-hydroxyacyl-CoA dehyrogenase
PGSC0003DMG400000377	PGSC0003DMT400001019	PGSC0003DMC400000752	PGSC0003DMP400000752	Pollen-specific kinase partner protein
PGSC0003DMG400000377	PGSC0003DMT400001020	PGSC0003DMC400000753	PGSC0003DMP400000753	Pollen-specific kinase partner protein
PGSC0003DMG400000378	PGSC0003DMT400001021	PGSC0003DMC400000754	PGSC0003DMP400000754	Signal peptidase I
PGSC0003DMG400000379	PGSC0003DMT400001024	PGSC0003DMC400000755	PGSC0003DMP400000755	PERK1 kinase
PGSC0003DMG400000380	PGSC0003DMT400001025	PGSC0003DMC400000756	PGSC0003DMP400000756	HSF domain class transcription factor
PGSC0003DMG400000381	PGSC0003DMT400001026	PGSC0003DMC400000757	PGSC0003DMP400000757	Conserved gene of unknown function
PGSC0003DMG400000383	PGSC0003DMT400001029	PGSC0003DMC400000759	PGSC0003DMP400000759	Mrp protein
PGSC0003DMG400000384	PGSC0003DMT400001031	PGSC0003DMC400000760	PGSC0003DMP400000760	Conserved gene of unknown function
PGSC0003DMG400000385	PGSC0003DMT400001032	PGSC0003DMC400000761	PGSC0003DMP400000761	Chloroplast-targeted copper chaperone
PGSC0003DMG400000386	PGSC0003DMT400001033	PGSC0003DMC400000762	PGSC0003DMP400000762	Leucine-rich repeat extensin 3
PGSC0003DMG400000387	PGSC0003DMT400001035	PGSC0003DMC400000763	PGSC0003DMP400000763	Conserved gene of unknown function
PGSC0003DMG400000388	PGSC0003DMT400001036	PGSC0003DMC400000764	PGSC0003DMP400000764	Conserved gene of unknown function
PGSC0003DMG400000389	PGSC0003DMT400001037	PGSC0003DMC400000765	PGSC0003DMP400000765	Zinc finger protein
PGSC0003DMG400000392	PGSC0003DMT400001040	PGSC0003DMC400000767	PGSC0003DMP400000767	Gene of unknown function
PGSC0003DMG400000393	PGSC0003DMT400001041	PGSC0003DMC400000768	PGSC0003DMP400000768	Conserved gene of unknown function
PGSC0003DMG400000393	PGSC0003DMT400001042	PGSC0003DMC400000769	PGSC0003DMP400000769	Conserved gene of unknown function
PGSC0003DMG400000393	PGSC0003DMT400001043	PGSC0003DMC400000770	PGSC0003DMP400000770	Conserved gene of unknown function
PGSC0003DMG400000394	PGSC0003DMT400001044	PGSC0003DMC400000771	PGSC0003DMP400000771	U3 small nucleolar ribonucleoprotein protein imp4
PGSC0003DMG400000394	PGSC0003DMT400001045	PGSC0003DMC400000772	PGSC0003DMP400000772	U3 small nucleolar ribonucleoprotein protein imp4
PGSC0003DMG400000394	PGSC0003DMT400001046	PGSC0003DMC400000773	PGSC0003DMP400000773	U3 small nucleolar ribonucleoprotein protein imp4
PGSC0003DMG400000395	PGSC0003DMT400001047	PGSC0003DMC400000774	PGSC0003DMP400000774	Conserved gene of unknown function
PGSC0003DMG400000395	PGSC0003DMT400001048	PGSC0003DMC400000775	PGSC0003DMP400000775	Conserved gene of unknown function
PGSC0003DMG400000396	PGSC0003DMT400001049	PGSC0003DMC400000776	PGSC0003DMP400000776	Spotted leaf protein
PGSC0003DMG400000396	PGSC0003DMT400001050	PGSC0003DMC400000777	PGSC0003DMP400000777	Spotted leaf protein
PGSC0003DMG400000397	PGSC0003DMT400001052	PGSC0003DMC400000778	PGSC0003DMP400000778	Gene of unknown function
PGSC0003DMG400000397	PGSC0003DMT400001053	PGSC0003DMC400000779	PGSC0003DMP400000779	Gene of unknown function
PGSC0003DMG400000397	PGSC0003DMT400001055	PGSC0003DMC400000781	PGSC0003DMP400000781	Gene of unknown function
PGSC0003DMG400000398	PGSC0003DMT400001058	PGSC0003DMC400000783	PGSC0003DMP400000783	Heat shock protein 70-3
PGSC0003DMG400000399	PGSC0003DMT400001059	PGSC0003DMC400000784	PGSC0003DMP400000784	Sodium-and lithium-tolerant 1
PGSC0003DMG400000400	PGSC0003DMT400001061	PGSC0003DMC400000786	PGSC0003DMP400000786	Gene of unknown function
PGSC0003DMG400000401	PGSC0003DMT400001064	PGSC0003DMC400000788	PGSC0003DMP400000788	Inner membrane protein PPF-1, chloroplast
PGSC0003DMG400000402	PGSC0003DMT400001066	PGSC0003DMC400000789	PGSC0003DMP400000789	Osmotin
PGSC0003DMG400000403	PGSC0003DMT400001067	PGSC0003DMC400000790	PGSC0003DMP400000790	Conserved gene of unknown function
PGSC0003DMG400000404	PGSC0003DMT400001071	PGSC0003DMC400000791	PGSC0003DMP400000791	UDP-glucuronate decarboxylase 2
PGSC0003DMG400000405	PGSC0003DMT400001072	PGSC0003DMC400000792	PGSC0003DMP400000792	Histone H4
PGSC0003DMG400000406	PGSC0003DMT400001073	PGSC0003DMC400000793	PGSC0003DMP400000793	Gene of unknown function
PGSC0003DMG400000407	PGSC0003DMT400001074	PGSC0003DMC400000794	PGSC0003DMP400000794	Conserved gene of unknown function
PGSC0003DMG400000408	PGSC0003DMT400001076	PGSC0003DMC400000796	PGSC0003DMP400000796	Xyloglucan endotransglucosylase-hydrolase XTH6
PGSC0003DMG400000409	PGSC0003DMT400001077	PGSC0003DMC400000797	PGSC0003DMP400000797	RNA processing factor 1
PGSC0003DMG400000411	PGSC0003DMT400001086	PGSC0003DMC400000806	PGSC0003DMP400000806	Transferase
PGSC0003DMG400000412	PGSC0003DMT400001087	PGSC0003DMC400000807	PGSC0003DMP400000807	Nodulin family protein
PGSC0003DMG400000413	PGSC0003DMT400001089	PGSC0003DMC400000808	PGSC0003DMP400000808	Conserved gene of unknown function
PGSC0003DMG400000413	PGSC0003DMT400001090	PGSC0003DMC400000809	PGSC0003DMP400000809	Conserved gene of unknown function
PGSC0003DMG400000413	PGSC0003DMT400001091	PGSC0003DMC400000810	PGSC0003DMP400000810	Conserved gene of unknown function
PGSC0003DMG400000414	PGSC0003DMT400001093	PGSC0003DMC400000811	PGSC0003DMP400000811	Shugoshin-1
PGSC0003DMG400000414	PGSC0003DMT400001094	PGSC0003DMC400000812	PGSC0003DMP400000812	Shugoshin-1
PGSC0003DMG400000414	PGSC0003DMT400001095	PGSC0003DMC400000813	PGSC0003DMP400000813	Shugoshin-1
PGSC0003DMG400000414	PGSC0003DMT400001096	PGSC0003DMC400000814	PGSC0003DMP400000814	Shugoshin-1
PGSC0003DMG400000415	PGSC0003DMT400001097	PGSC0003DMC400000815	PGSC0003DMP400000815	Conserved gene of unknown function
PGSC0003DMG400000415	PGSC0003DMT400001098	PGSC0003DMC400000816	PGSC0003DMP400000816	Conserved gene of unknown function
PGSC0003DMG400000416	PGSC0003DMT400001100	PGSC0003DMC400000817	PGSC0003DMP400000817	Auxin-regulated protein
PGSC0003DMG400000416	PGSC0003DMT400001101	PGSC0003DMC400000818	PGSC0003DMP400000818	Auxin-regulated protein
PGSC0003DMG400000417	PGSC0003DMT400001102	PGSC0003DMC400000819	PGSC0003DMP400000819	Superoxide dismutase [Cu-Zn]
PGSC0003DMG400000417	PGSC0003DMT400001103	PGSC0003DMC400000820	PGSC0003DMP400000820	Superoxide dismutase [Cu-Zn]
PGSC0003DMG400000418	PGSC0003DMT400001104	PGSC0003DMC400000821	PGSC0003DMP400000821	DNA-binding protein
PGSC0003DMG400000419	PGSC0003DMT400001105	PGSC0003DMC400000822	PGSC0003DMP400000822	Zinc finger family protein
PGSC0003DMG400000420	PGSC0003DMT400001108	PGSC0003DMC400000823	PGSC0003DMP400000823	Histone H2B.2
PGSC0003DMG400000421	PGSC0003DMT400001109	PGSC0003DMC400000824	PGSC0003DMP400000824	Conserved gene of unknown function
PGSC0003DMG400000421	PGSC0003DMT400001111	PGSC0003DMC400000825	PGSC0003DMP400000825	Conserved gene of unknown function
PGSC0003DMG400000422	PGSC0003DMT400001118	PGSC0003DMC400000830	PGSC0003DMP400000830	Retinoid-inducible serine carboxypeptidase
PGSC0003DMG400000422	PGSC0003DMT400001119	PGSC0003DMC400000831	PGSC0003DMP400000831	Retinoid-inducible serine carboxypeptidase
PGSC0003DMG400000425	PGSC0003DMT400001124	PGSC0003DMC400000835	PGSC0003DMP400000835	Flavonoid 3',5'-hydroxylase
PGSC0003DMG400000425	PGSC0003DMT400001125	PGSC0003DMC400000836	PGSC0003DMP400000836	Flavonoid 3',5'-hydroxylase
PGSC0003DMG400000427	PGSC0003DMT400001132	PGSC0003DMC400000841	PGSC0003DMP400000841	ATP10 protein
PGSC0003DMG400000427	PGSC0003DMT400001133	PGSC0003DMC400000842	PGSC0003DMP400000842	ATP10 protein
PGSC0003DMG400000429	PGSC0003DMT400001145	PGSC0003DMC400000852	PGSC0003DMP400000852	Anthranilate N-benzoyltransferase protein
PGSC0003DMG400000431	PGSC0003DMT400001148	PGSC0003DMC400000854	PGSC0003DMP400000854	Glucosyltransferase
PGSC0003DMG400000432	PGSC0003DMT400001149	PGSC0003DMC400000855	PGSC0003DMP400000855	Glucosyltransferase
PGSC0003DMG400000433	PGSC0003DMT400001150	PGSC0003DMC400000856	PGSC0003DMP400000856	UDP-apiose/xylose synthase
PGSC0003DMG400000433	PGSC0003DMT400001151	PGSC0003DMC400000857	PGSC0003DMP400000857	UDP-apiose/xylose synthase
PGSC0003DMG400000434	PGSC0003DMT400001153	PGSC0003DMC400000858	PGSC0003DMP400000858	Non-phototropic hypocotyl 3
PGSC0003DMG400000434	PGSC0003DMT400001154	PGSC0003DMC400000859	PGSC0003DMP400000859	Non-phototropic hypocotyl 3
PGSC0003DMG400000435	PGSC0003DMT400001155	PGSC0003DMC400000860	PGSC0003DMP400000860	Conserved gene of unknown function
PGSC0003DMG400000438	PGSC0003DMT400001167	PGSC0003DMC400000866	PGSC0003DMP400000866	Receptor protein kinase
PGSC0003DMG400000439	PGSC0003DMT400001169	PGSC0003DMC400000868	PGSC0003DMP400000868	Actin-11
PGSC0003DMG400000440	PGSC0003DMT400001170	PGSC0003DMC400000869	PGSC0003DMP400000869	Ring zinc finger protein
PGSC0003DMG400000440	PGSC0003DMT400001171	PGSC0003DMC400000870	PGSC0003DMP400000870	Ring zinc finger protein
PGSC0003DMG400000440	PGSC0003DMT400001172	PGSC0003DMC400000871	PGSC0003DMP400000871	Ring zinc finger protein
PGSC0003DMG400000441	PGSC0003DMT400001173	PGSC0003DMC400000872	PGSC0003DMP400000872	Dof zinc finger protein
PGSC0003DMG400000441	PGSC0003DMT400001174	PGSC0003DMC400000873	PGSC0003DMP400000873	Dof zinc finger protein
PGSC0003DMG400000442	PGSC0003DMT400001178	PGSC0003DMC400000875	PGSC0003DMP400000875	Conserved gene of unknown function
PGSC0003DMG400000443	PGSC0003DMT400001179	PGSC0003DMC400000876	PGSC0003DMP400000876	Conserved gene of unknown function
PGSC0003DMG400000444	PGSC0003DMT400001180	PGSC0003DMC400000877	PGSC0003DMP400000877	Heat shock cognate 70 kDa protein
PGSC0003DMG400000444	PGSC0003DMT400001181	PGSC0003DMC400000878	PGSC0003DMP400000878	Heat shock cognate 70 kDa protein
PGSC0003DMG400000444	PGSC0003DMT400001182	PGSC0003DMC400000879	PGSC0003DMP400000879	Heat shock cognate 70 kDa protein
PGSC0003DMG400000445	PGSC0003DMT400001183	PGSC0003DMC400000880	PGSC0003DMP400000880	AP2/ERF domain protein
PGSC0003DMG400000446	PGSC0003DMT400001184	PGSC0003DMC400000881	PGSC0003DMP400000881	Submergence-1B
PGSC0003DMG400000447	PGSC0003DMT400001187	PGSC0003DMC400000882	PGSC0003DMP400000882	Gene of unknown function
PGSC0003DMG400000448	PGSC0003DMT400001191	PGSC0003DMC400000883	PGSC0003DMP400000883	Serine carboxypeptidase III
PGSC0003DMG400000448	PGSC0003DMT400001192	PGSC0003DMC400000884	PGSC0003DMP400000884	Serine carboxypeptidase III
PGSC0003DMG400000448	PGSC0003DMT400001193	PGSC0003DMC400000885	PGSC0003DMP400000885	Serine carboxypeptidase III
PGSC0003DMG400000449	PGSC0003DMT400001194	PGSC0003DMC400000886	PGSC0003DMP400000886	SNF7 family protein
PGSC0003DMG400000449	PGSC0003DMT400001195	PGSC0003DMC400000887	PGSC0003DMP400000887	SNF7 family protein
PGSC0003DMG400000451	PGSC0003DMT400001201	PGSC0003DMC400000892	PGSC0003DMP400000892	Signal recognition particle receptor subunit beta
PGSC0003DMG400000451	PGSC0003DMT400001203	PGSC0003DMC400000894	PGSC0003DMP400000894	Signal recognition particle receptor subunit beta
PGSC0003DMG400000453	PGSC0003DMT400001207	PGSC0003DMC400000897	PGSC0003DMP400000897	DNA ligase
PGSC0003DMG400000454	PGSC0003DMT400001209	PGSC0003DMC400000898	PGSC0003DMP400000898	Gene of unknown function
PGSC0003DMG400000455	PGSC0003DMT400001212	PGSC0003DMC400000899	PGSC0003DMP400000899	Gene of unknown function
PGSC0003DMG400000456	PGSC0003DMT400001215	PGSC0003DMC400000901	PGSC0003DMP400000901	50S ribosomal protein L9, chloroplastic
PGSC0003DMG400000457	PGSC0003DMT400001216	PGSC0003DMC400000902	PGSC0003DMP400000902	Lethal leaf spot 1
PGSC0003DMG400000459	PGSC0003DMT400001219	PGSC0003DMC400000905	PGSC0003DMP400000905	PHD zinc finger protein
PGSC0003DMG400000460	PGSC0003DMT400001221	PGSC0003DMC400000906	PGSC0003DMP400000906	RING-H2 finger protein ATL57
PGSC0003DMG400000462	PGSC0003DMT400001224	PGSC0003DMC400000908	PGSC0003DMP400000908	RNA binding protein
PGSC0003DMG400000462	PGSC0003DMT400001225	PGSC0003DMC400000909	PGSC0003DMP400000909	RNA binding protein
PGSC0003DMG400000464	PGSC0003DMT400001232	PGSC0003DMC400000915	PGSC0003DMP400000915	OB-fold nucleic acid binding domain containing protein
PGSC0003DMG400000465	PGSC0003DMT400001233	PGSC0003DMC400000916	PGSC0003DMP400000916	Zinc finger protein
PGSC0003DMG400000466	PGSC0003DMT400001234	PGSC0003DMC400000917	PGSC0003DMP400000917	Phosphatidylcholine-sterol acyltransferase
PGSC0003DMG400000466	PGSC0003DMT400001235	PGSC0003DMC400000918	PGSC0003DMP400000918	Phosphatidylcholine-sterol acyltransferase
PGSC0003DMG400000466	PGSC0003DMT400001236	PGSC0003DMC400000919	PGSC0003DMP400000919	Phosphatidylcholine-sterol acyltransferase
PGSC0003DMG400000468	PGSC0003DMT400001238	PGSC0003DMC400000921	PGSC0003DMP400000921	Amino acid transporter
PGSC0003DMG400000468	PGSC0003DMT400001239	PGSC0003DMC400000922	PGSC0003DMP400000922	Amino acid transporter
PGSC0003DMG400000470	PGSC0003DMT400001241	PGSC0003DMC400000923	PGSC0003DMP400000923	Conserved gene of unknown function
PGSC0003DMG400000471	PGSC0003DMT400001242	PGSC0003DMC400000924	PGSC0003DMP400000924	Gene of unknown function
PGSC0003DMG400000476	PGSC0003DMT400001247	PGSC0003DMC400000925	PGSC0003DMP400000925	Conserved gene of unknown function
PGSC0003DMG400000477	PGSC0003DMT400001248	PGSC0003DMC400000926	PGSC0003DMP400000926	Sirohydrochlorin ferrochelatase
PGSC0003DMG400000477	PGSC0003DMT400001249	PGSC0003DMC400000927	PGSC0003DMP400000927	Sirohydrochlorin ferrochelatase
PGSC0003DMG400000478	PGSC0003DMT400001250	PGSC0003DMC400000928	PGSC0003DMP400000928	Pentatricopeptide repeat-containing protein
PGSC0003DMG400000480	PGSC0003DMT400001259	PGSC0003DMC400000936	PGSC0003DMP400000936	Cytochrome c oxidase subunit 5C
PGSC0003DMG400000480	PGSC0003DMT400001261	PGSC0003DMC400000938	PGSC0003DMP400000938	Cytochrome c oxidase subunit 5C
PGSC0003DMG400000481	PGSC0003DMT400001262	PGSC0003DMC400000939	PGSC0003DMP400000939	Isocitrate dehydrogenase [NADP]
PGSC0003DMG400000481	PGSC0003DMT400001265	PGSC0003DMC400000940	PGSC0003DMP400000940	Isocitrate dehydrogenase [NADP]
PGSC0003DMG400000481	PGSC0003DMT400001266	PGSC0003DMC400000941	PGSC0003DMP400000941	Isocitrate dehydrogenase [NADP]
PGSC0003DMG400000482	PGSC0003DMT400001269	PGSC0003DMC400000942	PGSC0003DMP400000942	Glutaredoxin
PGSC0003DMG400000483	PGSC0003DMT400001270	PGSC0003DMC400000943	PGSC0003DMP400000943	TRNA
PGSC0003DMG400000483	PGSC0003DMT400001271	PGSC0003DMC400000944	PGSC0003DMP400000944	TRNA
PGSC0003DMG400000484	PGSC0003DMT400001272	PGSC0003DMC400000945	PGSC0003DMP400000945	Triose phosphate/phosphate translocator, non-green plastid, chloroplast
PGSC0003DMG400000484	PGSC0003DMT400001273	PGSC0003DMC400000946	PGSC0003DMP400000946	Triose phosphate/phosphate translocator, non-green plastid, chloroplast
PGSC0003DMG400000485	PGSC0003DMT400001278	PGSC0003DMC400000947	PGSC0003DMP400000947	MYB305 protein v1
PGSC0003DMG400000486	PGSC0003DMT400001279	PGSC0003DMC400000948	PGSC0003DMP400000948	Monodehydroascorbate reductase
PGSC0003DMG400000486	PGSC0003DMT400001280	PGSC0003DMC400000949	PGSC0003DMP400000949	Monodehydroascorbate reductase
PGSC0003DMG400000486	PGSC0003DMT400001281	PGSC0003DMC400000950	PGSC0003DMP400000950	Monodehydroascorbate reductase
PGSC0003DMG400000487	PGSC0003DMT400001282	PGSC0003DMC400000951	PGSC0003DMP400000951	50S ribosomal protein L12, chloroplastic
PGSC0003DMG400000488	PGSC0003DMT400001283	PGSC0003DMC400000952	PGSC0003DMP400000952	50S ribosomal protein L12, chloroplastic
PGSC0003DMG400000489	PGSC0003DMT400001285	PGSC0003DMC400000954	PGSC0003DMP400000954	Conserved gene of unknown function
PGSC0003DMG400000490	PGSC0003DMT400001286	PGSC0003DMC400000955	PGSC0003DMP400000955	Conserved gene of unknown function
PGSC0003DMG400000490	PGSC0003DMT400001287	PGSC0003DMC400000956	PGSC0003DMP400000956	Conserved gene of unknown function
PGSC0003DMG400000490	PGSC0003DMT400001288	PGSC0003DMC400000957	PGSC0003DMP400000957	Conserved gene of unknown function
PGSC0003DMG400000491	PGSC0003DMT400001289	PGSC0003DMC400000958	PGSC0003DMP400000958	Phospholipid-transporting ATPase
PGSC0003DMG400000491	PGSC0003DMT400001290	PGSC0003DMC400000959	PGSC0003DMP400000959	Phospholipid-transporting ATPase
PGSC0003DMG400000491	PGSC0003DMT400001291	PGSC0003DMC400000960	PGSC0003DMP400000960	Phospholipid-transporting ATPase
PGSC0003DMG400000491	PGSC0003DMT400001292	PGSC0003DMC400000961	PGSC0003DMP400000961	Phospholipid-transporting ATPase
PGSC0003DMG400000491	PGSC0003DMT400001293	PGSC0003DMC400000962	PGSC0003DMP400000962	Phospholipid-transporting ATPase
PGSC0003DMG400000491	PGSC0003DMT400001295	PGSC0003DMC400000963	PGSC0003DMP400000963	Phospholipid-transporting ATPase
PGSC0003DMG400000492	PGSC0003DMT400001296	PGSC0003DMC400000964	PGSC0003DMP400000964	Conserved gene of unknown function
PGSC0003DMG400000493	PGSC0003DMT400001297	PGSC0003DMC400000965	PGSC0003DMP400000965	Carbonic anhydrase
PGSC0003DMG400000494	PGSC0003DMT400001298	PGSC0003DMC400000966	PGSC0003DMP400000966	Serine-type peptidase
PGSC0003DMG400000495	PGSC0003DMT400001299	PGSC0003DMC400000967	PGSC0003DMP400000967	C2H2L domain class transcription factor
PGSC0003DMG400000496	PGSC0003DMT400001303	PGSC0003DMC400000968	PGSC0003DMP400000968	Formate dehydrogenase, mitochondrial
PGSC0003DMG400000498	PGSC0003DMT400001322	PGSC0003DMC400000971	PGSC0003DMP400000971	Homeodomain leucine zipper protein
PGSC0003DMG400000498	PGSC0003DMT400001323	PGSC0003DMC400000972	PGSC0003DMP400000972	Homeodomain leucine zipper protein
PGSC0003DMG400000498	PGSC0003DMT400001324	PGSC0003DMC400000973	PGSC0003DMP400000973	Homeodomain leucine zipper protein
PGSC0003DMG400000499	PGSC0003DMT400001325	PGSC0003DMC400000974	PGSC0003DMP400000974	Clasp
PGSC0003DMG400000500	PGSC0003DMT400001327	PGSC0003DMC400000975	PGSC0003DMP400000975	Serine-threonine protein kinase, plant-type
PGSC0003DMG400000501	PGSC0003DMT400001329	PGSC0003DMC400000976	PGSC0003DMP400000976	High-affinity potassium transporter protein 1
PGSC0003DMG400000501	PGSC0003DMT400001330	PGSC0003DMC400000977	PGSC0003DMP400000977	High-affinity potassium transporter protein 1
PGSC0003DMG400000501	PGSC0003DMT400001331	PGSC0003DMC400000978	PGSC0003DMP400000978	High-affinity potassium transporter protein 1
PGSC0003DMG400000502	PGSC0003DMT400001332	PGSC0003DMC400000979	PGSC0003DMP400000979	Conserved gene of unknown function
PGSC0003DMG400000502	PGSC0003DMT400001334	PGSC0003DMC400000980	PGSC0003DMP400000980	Conserved gene of unknown function
PGSC0003DMG400000503	PGSC0003DMT400001335	PGSC0003DMC400000981	PGSC0003DMP400000981	IS10 transposase
PGSC0003DMG400000505	PGSC0003DMT400001350	PGSC0003DMC400000994	PGSC0003DMP400000994	Alpha-DOX1
PGSC0003DMG400000508	PGSC0003DMT400001367	PGSC0003DMC400001009	PGSC0003DMP400001009	Metal ion binding protein
PGSC0003DMG400000509	PGSC0003DMT400001368	PGSC0003DMC400001010	PGSC0003DMP400001010	GPI ethanolamine phosphate transferase
PGSC0003DMG400000509	PGSC0003DMT400001369	PGSC0003DMC400001011	PGSC0003DMP400001011	GPI ethanolamine phosphate transferase
PGSC0003DMG400000509	PGSC0003DMT400001371	PGSC0003DMC400001012	PGSC0003DMP400001012	GPI ethanolamine phosphate transferase
PGSC0003DMG400000510	PGSC0003DMT400001373	PGSC0003DMC400001013	PGSC0003DMP400001013	Conserved gene of unknown function
PGSC0003DMG400000511	PGSC0003DMT400001374	PGSC0003DMC400001014	PGSC0003DMP400001014	Class III peroxidase
PGSC0003DMG400000511	PGSC0003DMT400001375	PGSC0003DMC400001015	PGSC0003DMP400001015	Class III peroxidase
PGSC0003DMG400000512	PGSC0003DMT400001376	PGSC0003DMC400001016	PGSC0003DMP400001016	Stress-associated protein 11
PGSC0003DMG400000512	PGSC0003DMT400001377	PGSC0003DMC400001017	PGSC0003DMP400001017	Stress-associated protein 11
PGSC0003DMG400000513	PGSC0003DMT400001378	PGSC0003DMC400001018	PGSC0003DMP400001018	Stachyose synthase
PGSC0003DMG400000514	PGSC0003DMT400001379	PGSC0003DMC400001019	PGSC0003DMP400001019	BC10 protein
PGSC0003DMG400000514	PGSC0003DMT400001380	PGSC0003DMC400001020	PGSC0003DMP400001020	BC10 protein
PGSC0003DMG400000514	PGSC0003DMT400001381	PGSC0003DMC400001021	PGSC0003DMP400001021	BC10 protein
PGSC0003DMG400000516	PGSC0003DMT400001388	PGSC0003DMC400001025	PGSC0003DMP400001025	Polyribonucleotide nucleotidyltransferase
PGSC0003DMG400000516	PGSC0003DMT400001389	PGSC0003DMC400001026	PGSC0003DMP400001026	Polyribonucleotide nucleotidyltransferase
PGSC0003DMG400000518	PGSC0003DMT400001396	PGSC0003DMC400001030	PGSC0003DMP400001030	Peptide deformylase 1B, chloroplastic
PGSC0003DMG400000519	PGSC0003DMT400001397	PGSC0003DMC400001031	PGSC0003DMP400001031	Glucan endo-1,3-beta-glucosidase, acidic isoform GI9
PGSC0003DMG400000519	PGSC0003DMT400001398	PGSC0003DMC400001032	PGSC0003DMP400001032	Glucan endo-1,3-beta-glucosidase, acidic isoform GI9
PGSC0003DMG400000520	PGSC0003DMT400001399	PGSC0003DMC400001033	PGSC0003DMP400001033	Conserved gene of unknown function
PGSC0003DMG400000521	PGSC0003DMT400001400	PGSC0003DMC400001034	PGSC0003DMP400001034	Cinnamoyl-CoA reductase
PGSC0003DMG400000521	PGSC0003DMT400001401	PGSC0003DMC400001035	PGSC0003DMP400001035	Cinnamoyl-CoA reductase
PGSC0003DMG400000523	PGSC0003DMT400001405	PGSC0003DMC400001039	PGSC0003DMP400001039	Kinesin light chain
PGSC0003DMG400000525	PGSC0003DMT400001411	PGSC0003DMC400001043	PGSC0003DMP400001043	Farnesyl-protein transferase beta subunit
PGSC0003DMG400000525	PGSC0003DMT400001412	PGSC0003DMC400001044	PGSC0003DMP400001044	Farnesyl-protein transferase beta subunit
PGSC0003DMG400000525	PGSC0003DMT400001413	PGSC0003DMC400001045	PGSC0003DMP400001045	Farnesyl-protein transferase beta subunit
PGSC0003DMG400000525	PGSC0003DMT400001414	PGSC0003DMC400001046	PGSC0003DMP400001046	Farnesyl-protein transferase beta subunit
PGSC0003DMG400000529	PGSC0003DMT400001434	PGSC0003DMC400001065	PGSC0003DMP400001065	Cyclic nucleotide-gated ion channel 18
PGSC0003DMG400000529	PGSC0003DMT400001435	PGSC0003DMC400001066	PGSC0003DMP400001066	Cyclic nucleotide-gated ion channel 18
PGSC0003DMG400000530	PGSC0003DMT400001436	PGSC0003DMC400001067	PGSC0003DMP400001067	Leaf senescence protein
PGSC0003DMG400000531	PGSC0003DMT400001437	PGSC0003DMC400001068	PGSC0003DMP400001068	Spotted leaf protein
PGSC0003DMG400000533	PGSC0003DMT400001445	PGSC0003DMC400001074	PGSC0003DMP400001074	Zinc finger protein
PGSC0003DMG400000534	PGSC0003DMT400001446	PGSC0003DMC400001075	PGSC0003DMP400001075	Cytochrome P450
PGSC0003DMG400000536	PGSC0003DMT400001454	PGSC0003DMC400001078	PGSC0003DMP400001078	ADP-ribosylation factor, arf
PGSC0003DMG400000537	PGSC0003DMT400001459	PGSC0003DMC400001083	PGSC0003DMP400001083	Guanosine-3',5'-bis(Diphosphate) 3'-pyrophosphohydrolase
PGSC0003DMG400000537	PGSC0003DMT400001460	PGSC0003DMC400001084	PGSC0003DMP400001084	Guanosine-3',5'-bis(Diphosphate) 3'-pyrophosphohydrolase
PGSC0003DMG400000537	PGSC0003DMT400001461	PGSC0003DMC400001085	PGSC0003DMP400001085	Guanosine-3',5'-bis(Diphosphate) 3'-pyrophosphohydrolase
PGSC0003DMG400000537	PGSC0003DMT400001462	PGSC0003DMC400001086	PGSC0003DMP400001086	Guanosine-3',5'-bis(Diphosphate) 3'-pyrophosphohydrolase
PGSC0003DMG400000538	PGSC0003DMT400001464	PGSC0003DMC400001088	PGSC0003DMP400001088	ATP binding protein
PGSC0003DMG400000539	PGSC0003DMT400001465	PGSC0003DMC400001089	PGSC0003DMP400001089	Conserved gene of unknown function
PGSC0003DMG400000539	PGSC0003DMT400001466	PGSC0003DMC400001090	PGSC0003DMP400001090	Conserved gene of unknown function
PGSC0003DMG400000540	PGSC0003DMT400001467	PGSC0003DMC400001091	PGSC0003DMP400001091	Cell division control 20
PGSC0003DMG400000541	PGSC0003DMT400001468	PGSC0003DMC400001092	PGSC0003DMP400001092	Hydrogen peroxide-induced 1
PGSC0003DMG400000542	PGSC0003DMT400001470	PGSC0003DMC400001094	PGSC0003DMP400001094	Pentatricopeptide repeat-containing protein
PGSC0003DMG400000543	PGSC0003DMT400001472	PGSC0003DMC400001095	PGSC0003DMP400001095	Conserved gene of unknown function
PGSC0003DMG400000544	PGSC0003DMT400001473	PGSC0003DMC400001096	PGSC0003DMP400001096	Conserved gene of unknown function
PGSC0003DMG400000545	PGSC0003DMT400001474	PGSC0003DMC400001097	PGSC0003DMP400001097	UP-9A
PGSC0003DMG400000546	PGSC0003DMT400001475	PGSC0003DMC400001098	PGSC0003DMP400001098	UP-9A
PGSC0003DMG400000547	PGSC0003DMT400001476	PGSC0003DMC400001099	PGSC0003DMP400001099	UP-9A
PGSC0003DMG400000548	PGSC0003DMT400001477	PGSC0003DMC400001100	PGSC0003DMP400001100	Conserved gene of unknown function
PGSC0003DMG400000548	PGSC0003DMT400001478	PGSC0003DMC400001101	PGSC0003DMP400001101	Conserved gene of unknown function
PGSC0003DMG400000548	PGSC0003DMT400001482	PGSC0003DMC400001102	PGSC0003DMP400001102	Conserved gene of unknown function
PGSC0003DMG400000549	PGSC0003DMT400001484	PGSC0003DMC400001103	PGSC0003DMP400001103	Conserved gene of unknown function
PGSC0003DMG400000550	PGSC0003DMT400001485	PGSC0003DMC400001104	PGSC0003DMP400001104	Conserved gene of unknown function
PGSC0003DMG400000551	PGSC0003DMT400001488	PGSC0003DMC400001105	PGSC0003DMP400001105	Conserved gene of unknown function
PGSC0003DMG400000552	PGSC0003DMT400001489	PGSC0003DMC400001106	PGSC0003DMP400001106	Serine-type endopeptidase inhibitor
PGSC0003DMG400000553	PGSC0003DMT400001491	PGSC0003DMC400001107	PGSC0003DMP400001107	Auxin-induced protein 5NG4
PGSC0003DMG400000555	PGSC0003DMT400001496	PGSC0003DMC400001112	PGSC0003DMP400001112	Nam 1
PGSC0003DMG400000555	PGSC0003DMT400001497	PGSC0003DMC400001113	PGSC0003DMP400001113	Nam 1
PGSC0003DMG400000555	PGSC0003DMT400001498	PGSC0003DMC400001114	PGSC0003DMP400001114	Nam 1
PGSC0003DMG400000556	PGSC0003DMT400001501	PGSC0003DMC400001115	PGSC0003DMP400001115	Copper ion binding protein
PGSC0003DMG400000556	PGSC0003DMT400001502	PGSC0003DMC400001116	PGSC0003DMP400001116	Copper ion binding protein
PGSC0003DMG400000556	PGSC0003DMT400001503	PGSC0003DMC400001117	PGSC0003DMP400001117	Copper ion binding protein
PGSC0003DMG400000557	PGSC0003DMT400001505	PGSC0003DMC400001118	PGSC0003DMP400001118	Conserved gene of unknown function
PGSC0003DMG400000558	PGSC0003DMT400001506	PGSC0003DMC400001119	PGSC0003DMP400001119	Conserved gene of unknown function
PGSC0003DMG400000558	PGSC0003DMT400001507	PGSC0003DMC400001120	PGSC0003DMP400001120	Conserved gene of unknown function
PGSC0003DMG400000558	PGSC0003DMT400001508	PGSC0003DMC400001121	PGSC0003DMP400001121	Conserved gene of unknown function
PGSC0003DMG400000559	PGSC0003DMT400001510	PGSC0003DMC400001122	PGSC0003DMP400001122	Peroxidase 5
PGSC0003DMG400000560	PGSC0003DMT400001511	PGSC0003DMC400001123	PGSC0003DMP400001123	Catechol O-methyltransferase
PGSC0003DMG400000560	PGSC0003DMT400001512	PGSC0003DMC400001124	PGSC0003DMP400001124	Catechol O-methyltransferase
PGSC0003DMG400000561	PGSC0003DMT400001513	PGSC0003DMC400001125	PGSC0003DMP400001125	Transparent testa glabra 1
PGSC0003DMG400000562	PGSC0003DMT400001515	PGSC0003DMC400001127	PGSC0003DMP400001127	Conserved gene of unknown function
PGSC0003DMG400000564	PGSC0003DMT400001518	PGSC0003DMC400001129	PGSC0003DMP400001129	Cytochrome P450
PGSC0003DMG400000565	PGSC0003DMT400001522	PGSC0003DMC400001130	PGSC0003DMP400001130	Cytochrome P450
PGSC0003DMG400000566	PGSC0003DMT400001523	PGSC0003DMC400001131	PGSC0003DMP400001131	Pm52 protein
PGSC0003DMG400000566	PGSC0003DMT400001524	PGSC0003DMC400001132	PGSC0003DMP400001132	Pm52 protein
PGSC0003DMG400000568	PGSC0003DMT400001529	PGSC0003DMC400001137	PGSC0003DMP400001137	Conserved gene of unknown function
PGSC0003DMG400000568	PGSC0003DMT400001530	PGSC0003DMC400001138	PGSC0003DMP400001138	Conserved gene of unknown function
PGSC0003DMG400000569	PGSC0003DMT400001531	PGSC0003DMC400001139	PGSC0003DMP400001139	Electron transporter
PGSC0003DMG400000569	PGSC0003DMT400001532	PGSC0003DMC400001140	PGSC0003DMP400001140	Electron transporter
PGSC0003DMG400000570	PGSC0003DMT400001535	PGSC0003DMC400001143	PGSC0003DMP400001143	Conserved gene of unknown function
PGSC0003DMG400000571	PGSC0003DMT400001538	PGSC0003DMC400001145	PGSC0003DMP400001145	Conserved gene of unknown function
PGSC0003DMG400000571	PGSC0003DMT400001540	PGSC0003DMC400001147	PGSC0003DMP400001147	Conserved gene of unknown function
PGSC0003DMG400000572	PGSC0003DMT400001542	PGSC0003DMC400001149	PGSC0003DMP400001149	Protein translocase
PGSC0003DMG400000572	PGSC0003DMT400001543	PGSC0003DMC400001150	PGSC0003DMP400001150	Protein translocase
PGSC0003DMG400000573	PGSC0003DMT400001544	PGSC0003DMC400001151	PGSC0003DMP400001151	Osmotin
PGSC0003DMG400000574	PGSC0003DMT400001548	PGSC0003DMC400001152	PGSC0003DMP400001152	Conserved gene of unknown function
PGSC0003DMG400000575	PGSC0003DMT400001555	PGSC0003DMC400001157	PGSC0003DMP400001157	DNA mismatch repair muts family protein
PGSC0003DMG400000576	PGSC0003DMT400001563	PGSC0003DMC400001165	PGSC0003DMP400001165	PGPS/D3
PGSC0003DMG400000577	PGSC0003DMT400001564	PGSC0003DMC400001166	PGSC0003DMP400001166	Band 7 family protein
PGSC0003DMG400000578	PGSC0003DMT400001565	PGSC0003DMC400001167	PGSC0003DMP400001167	Serine-threonine protein kinase, plant-type
PGSC0003DMG400000579	PGSC0003DMT400001566	PGSC0003DMC400001168	PGSC0003DMP400001168	Nascent polypeptide associated complex alpha subunit
PGSC0003DMG400000580	PGSC0003DMT400001567	PGSC0003DMC400001169	PGSC0003DMP400001169	Conserved gene of unknown function
PGSC0003DMG400000580	PGSC0003DMT400001568	PGSC0003DMC400001170	PGSC0003DMP400001170	Conserved gene of unknown function
PGSC0003DMG400000581	PGSC0003DMT400001569	PGSC0003DMC400001171	PGSC0003DMP400001171	Conserved gene of unknown function
PGSC0003DMG400000582	PGSC0003DMT400001570	PGSC0003DMC400001172	PGSC0003DMP400001172	1-aminocyclopropane-1-carboxylate oxidase
PGSC0003DMG400000583	PGSC0003DMT400001571	PGSC0003DMC400001173	PGSC0003DMP400001173	NDR1/HIN1
PGSC0003DMG400000584	PGSC0003DMT400001572	PGSC0003DMC400001174	PGSC0003DMP400001174	Pseudo-response regulator 5
PGSC0003DMG400000584	PGSC0003DMT400001573	PGSC0003DMC400001175	PGSC0003DMP400001175	Pseudo-response regulator 5
PGSC0003DMG400000584	PGSC0003DMT400001574	PGSC0003DMC400001176	PGSC0003DMP400001176	Pseudo-response regulator 5
PGSC0003DMG400000587	PGSC0003DMT400001587	PGSC0003DMC400001183	PGSC0003DMP400001183	PTAC15
PGSC0003DMG400000587	PGSC0003DMT400001588	PGSC0003DMC400001184	PGSC0003DMP400001184	PTAC15
PGSC0003DMG400000588	PGSC0003DMT400001589	PGSC0003DMC400001185	PGSC0003DMP400001185	Conserved gene of unknown function
PGSC0003DMG400000591	PGSC0003DMT400001592	PGSC0003DMC400001187	PGSC0003DMP400001187	Gene of unknown function
PGSC0003DMG400000592	PGSC0003DMT400001593	PGSC0003DMC400001188	PGSC0003DMP400001188	Gene of unknown function
PGSC0003DMG400000593	PGSC0003DMT400001594	PGSC0003DMC400001189	PGSC0003DMP400001189	Flavonol synthase/flavanone 3-hydroxylase
PGSC0003DMG400000595	PGSC0003DMT400001611	PGSC0003DMC400001200	PGSC0003DMP400001200	Flavonol synthase/flavanone 3-hydroxylase
PGSC0003DMG400000596	PGSC0003DMT400001612	PGSC0003DMC400001201	PGSC0003DMP400001201	Flavonol synthase/flavanone 3-hydroxylase
PGSC0003DMG400000597	PGSC0003DMT400001613	PGSC0003DMC400001202	PGSC0003DMP400001202	Transcription factor
PGSC0003DMG400000597	PGSC0003DMT400001614	PGSC0003DMC400001203	PGSC0003DMP400001203	Transcription factor
PGSC0003DMG400000598	PGSC0003DMT400001615	PGSC0003DMC400001204	PGSC0003DMP400001204	Conserved gene of unknown function
PGSC0003DMG400000599	PGSC0003DMT400001616	PGSC0003DMC400001205	PGSC0003DMP400001205	DNA-binding protein
PGSC0003DMG400000599	PGSC0003DMT400001617	PGSC0003DMC400001206	PGSC0003DMP400001206	DNA-binding protein
PGSC0003DMG400000600	PGSC0003DMT400001618	PGSC0003DMC400001207	PGSC0003DMP400001207	Protein HVA22
PGSC0003DMG400000601	PGSC0003DMT400001620	PGSC0003DMC400001208	PGSC0003DMP400001208	ZR1 protein
PGSC0003DMG400000602	PGSC0003DMT400001622	PGSC0003DMC400001209	PGSC0003DMP400001209	Conserved gene of unknown function
PGSC0003DMG400000602	PGSC0003DMT400001623	PGSC0003DMC400001210	PGSC0003DMP400001210	Conserved gene of unknown function
PGSC0003DMG400000602	PGSC0003DMT400001624	PGSC0003DMC400001211	PGSC0003DMP400001211	Conserved gene of unknown function
PGSC0003DMG400000603	PGSC0003DMT400001626	PGSC0003DMC400001212	PGSC0003DMP400001212	Conserved gene of unknown function
PGSC0003DMG400000603	PGSC0003DMT400001627	PGSC0003DMC400001213	PGSC0003DMP400001213	Conserved gene of unknown function
PGSC0003DMG400000604	PGSC0003DMT400001628	PGSC0003DMC400001214	PGSC0003DMP400001214	Zinc finger (CCCH-type) family protein
PGSC0003DMG400000605	PGSC0003DMT400001631	PGSC0003DMC400001215	PGSC0003DMP400001215	DNA binding protein
PGSC0003DMG400000606	PGSC0003DMT400001635	PGSC0003DMC400001216	PGSC0003DMP400001216	Ubiquitin-protein ligase
PGSC0003DMG400000607	PGSC0003DMT400001636	PGSC0003DMC400001217	PGSC0003DMP400001217	Conserved gene of unknown function
PGSC0003DMG400000608	PGSC0003DMT400001637	PGSC0003DMC400001218	PGSC0003DMP400001218	Polygalacturonase
PGSC0003DMG400000608	PGSC0003DMT400001638	PGSC0003DMC400001219	PGSC0003DMP400001219	Polygalacturonase
PGSC0003DMG400000611	PGSC0003DMT400001642	PGSC0003DMC400001222	PGSC0003DMP400001222	Pentatricopeptide repeat-containing protein
PGSC0003DMG400000612	PGSC0003DMT400001643	PGSC0003DMC400001223	PGSC0003DMP400001223	AP2 domain-containing protein AP29
PGSC0003DMG400000612	PGSC0003DMT400001644	PGSC0003DMC400001224	PGSC0003DMP400001224	AP2 domain-containing protein AP29
PGSC0003DMG400000613	PGSC0003DMT400001646	PGSC0003DMC400001226	PGSC0003DMP400001226	Nucleic acid binding protein
PGSC0003DMG400000614	PGSC0003DMT400001650	PGSC0003DMC400001227	PGSC0003DMP400001227	Phospholipase PLDa1
PGSC0003DMG400000614	PGSC0003DMT400001651	PGSC0003DMC400001228	PGSC0003DMP400001228	Phospholipase PLDa1
PGSC0003DMG400000615	PGSC0003DMT400001652	PGSC0003DMC400001229	PGSC0003DMP400001229	Conserved gene of unknown function
PGSC0003DMG400000616	PGSC0003DMT400001656	PGSC0003DMC400001230	PGSC0003DMP400001230	Conserved gene of unknown function
PGSC0003DMG400000618	PGSC0003DMT400001660	PGSC0003DMC400001234	PGSC0003DMP400001234	Conserved gene of unknown function
PGSC0003DMG400000619	PGSC0003DMT400001661	PGSC0003DMC400001235	PGSC0003DMP400001235	Nucleosome-binding protein
PGSC0003DMG400000619	PGSC0003DMT400001662	PGSC0003DMC400001236	PGSC0003DMP400001236	Nucleosome-binding protein
PGSC0003DMG400000620	PGSC0003DMT400001663	PGSC0003DMC400001237	PGSC0003DMP400001237	Stellacyanin CASLP1
PGSC0003DMG400000621	PGSC0003DMT400001664	PGSC0003DMC400001238	PGSC0003DMP400001238	NtEIG-A1 protein
PGSC0003DMG400000622	PGSC0003DMT400001665	PGSC0003DMC400001239	PGSC0003DMP400001239	Conserved gene of unknown function
PGSC0003DMG400000623	PGSC0003DMT400001668	PGSC0003DMC400001240	PGSC0003DMP400001240	Conserved gene of unknown function
PGSC0003DMG400000625	PGSC0003DMT400001674	PGSC0003DMC400001242	PGSC0003DMP400001242	Signal recognition particle 54 kDa protein 1
PGSC0003DMG400000625	PGSC0003DMT400001675	PGSC0003DMC400001243	PGSC0003DMP400001243	Signal recognition particle 54 kDa protein 1
PGSC0003DMG400000627	PGSC0003DMT400001678	PGSC0003DMC400001246	PGSC0003DMP400001246	AtEB1b
PGSC0003DMG400000627	PGSC0003DMT400001679	PGSC0003DMC400001247	PGSC0003DMP400001247	AtEB1b
PGSC0003DMG400000628	PGSC0003DMT400001680	PGSC0003DMC400001248	PGSC0003DMP400001248	Late embryogenesis abundant protein
PGSC0003DMG400000631	PGSC0003DMT400001687	PGSC0003DMC400001255	PGSC0003DMP400001255	Lactoylglutathione lyase
PGSC0003DMG400000631	PGSC0003DMT400001688	PGSC0003DMC400001256	PGSC0003DMP400001256	Lactoylglutathione lyase
PGSC0003DMG400000632	PGSC0003DMT400001691	PGSC0003DMC400001259	PGSC0003DMP400001259	Pentatricopeptide repeat-containing protein
PGSC0003DMG400000633	PGSC0003DMT400001692	PGSC0003DMC400001260	PGSC0003DMP400001260	Glycoside hydrolase, family 28
PGSC0003DMG400000634	PGSC0003DMT400001701	PGSC0003DMC400001261	PGSC0003DMP400001261	CAPIP2
PGSC0003DMG400000635	PGSC0003DMT400001702	PGSC0003DMC400001262	PGSC0003DMP400001262	Longin
PGSC0003DMG400000636	PGSC0003DMT400001703	PGSC0003DMC400001263	PGSC0003DMP400001263	AP2 transcription factor
PGSC0003DMG400000637	PGSC0003DMT400001705	PGSC0003DMC400001264	PGSC0003DMP400001264	GTP binding protein
PGSC0003DMG400000638	PGSC0003DMT400001706	PGSC0003DMC400001265	PGSC0003DMP400001265	Histidine-containing phosphotransfer protein
PGSC0003DMG400000639	PGSC0003DMT400001709	PGSC0003DMC400001266	PGSC0003DMP400001266	Delta 9 desaturase
PGSC0003DMG400000640	PGSC0003DMT400001711	PGSC0003DMC400001267	PGSC0003DMP400001267	Conserved gene of unknown function
PGSC0003DMG400000640	PGSC0003DMT400001712	PGSC0003DMC400001268	PGSC0003DMP400001268	Conserved gene of unknown function
PGSC0003DMG400000642	PGSC0003DMT400001716	PGSC0003DMC400001272	PGSC0003DMP400001272	ATP binding protein
PGSC0003DMG400000643	PGSC0003DMT400001717	PGSC0003DMC400001273	PGSC0003DMP400001273	Conserved gene of unknown function
PGSC0003DMG400000643	PGSC0003DMT400001718	PGSC0003DMC400001274	PGSC0003DMP400001274	Conserved gene of unknown function
PGSC0003DMG400000644	PGSC0003DMT400001720	PGSC0003DMC400001275	PGSC0003DMP400001275	Phox domain-containing protein
PGSC0003DMG400000644	PGSC0003DMT400001721	PGSC0003DMC400001276	PGSC0003DMP400001276	Phox domain-containing protein
PGSC0003DMG400000644	PGSC0003DMT400001722	PGSC0003DMC400001277	PGSC0003DMP400001277	Phox domain-containing protein
PGSC0003DMG400000644	PGSC0003DMT400001724	PGSC0003DMC400001279	PGSC0003DMP400001279	Phox domain-containing protein
PGSC0003DMG400000644	PGSC0003DMT400001725	PGSC0003DMC400001280	PGSC0003DMP400001280	Phox domain-containing protein
PGSC0003DMG400000645	PGSC0003DMT400001726	PGSC0003DMC400001281	PGSC0003DMP400001281	42kDa chitin-binding protein
PGSC0003DMG400000646	PGSC0003DMT400001727	PGSC0003DMC400001282	PGSC0003DMP400001282	RNase H family protein
PGSC0003DMG400000647	PGSC0003DMT400001728	PGSC0003DMC400001283	PGSC0003DMP400001283	Gene of unknown function
PGSC0003DMG400000648	PGSC0003DMT400001732	PGSC0003DMC400001284	PGSC0003DMP400001284	Gene of unknown function
PGSC0003DMG400000650	PGSC0003DMT400001736	PGSC0003DMC400001286	PGSC0003DMP400001286	Conserved gene of unknown function
PGSC0003DMG400000651	PGSC0003DMT400001740	PGSC0003DMC400001287	PGSC0003DMP400001287	Cytochrome P450
PGSC0003DMG400000652	PGSC0003DMT400001743	PGSC0003DMC400001288	PGSC0003DMP400001288	Serine/threonine protein kinase
PGSC0003DMG400000652	PGSC0003DMT400001744	PGSC0003DMC400001289	PGSC0003DMP400001289	Serine/threonine protein kinase
PGSC0003DMG400000653	PGSC0003DMT400001745	PGSC0003DMC400001290	PGSC0003DMP400001290	Agmatine deiminase
PGSC0003DMG400000654	PGSC0003DMT400001746	PGSC0003DMC400001291	PGSC0003DMP400001291	H/ACA ribonucleoprotein complex subunit
PGSC0003DMG400000655	PGSC0003DMT400001747	PGSC0003DMC400001292	PGSC0003DMP400001292	Serine/threonine-protein phosphatase 7 long form homolog
PGSC0003DMG400000655	PGSC0003DMT400001748	PGSC0003DMC400001293	PGSC0003DMP400001293	Serine/threonine-protein phosphatase 7 long form homolog
PGSC0003DMG400000655	PGSC0003DMT400001749	PGSC0003DMC400001294	PGSC0003DMP400001294	Serine/threonine-protein phosphatase 7 long form homolog
PGSC0003DMG400000655	PGSC0003DMT400001750	PGSC0003DMC400001295	PGSC0003DMP400001295	Serine/threonine-protein phosphatase 7 long form homolog
PGSC0003DMG400000656	PGSC0003DMT400001756	PGSC0003DMC400001296	PGSC0003DMP400001296	Conserved gene of unknown function
PGSC0003DMG400000657	PGSC0003DMT400001759	PGSC0003DMC400001297	PGSC0003DMP400001297	Senescence-associated protein 5
PGSC0003DMG400000660	PGSC0003DMT400001768	PGSC0003DMC400001304	PGSC0003DMP400001304	Triacylglycerol lipase 2
PGSC0003DMG400000661	PGSC0003DMT400001769	PGSC0003DMC400001305	PGSC0003DMP400001305	Protein disulfide isomerase family
PGSC0003DMG400000662	PGSC0003DMT400001770	PGSC0003DMC400001306	PGSC0003DMP400001306	Dual specificity protein phosphatase
PGSC0003DMG400000663	PGSC0003DMT400001772	PGSC0003DMC400001308	PGSC0003DMP400001308	Ubiquitin-protein ligase
PGSC0003DMG400000664	PGSC0003DMT400001773	PGSC0003DMC400001309	PGSC0003DMP400001309	Clathrin assembly protein
PGSC0003DMG400000665	PGSC0003DMT400001774	PGSC0003DMC400001310	PGSC0003DMP400001310	SUMO
PGSC0003DMG400000665	PGSC0003DMT400001775	PGSC0003DMC400001311	PGSC0003DMP400001311	SUMO
PGSC0003DMG400000666	PGSC0003DMT400001776	PGSC0003DMC400001312	PGSC0003DMP400001312	Gene of unknown function
PGSC0003DMG400000667	PGSC0003DMT400001779	PGSC0003DMC400001313	PGSC0003DMP400001313	Glutathione S-transferase MSR-1
PGSC0003DMG400000667	PGSC0003DMT400001780	PGSC0003DMC400001314	PGSC0003DMP400001314	Glutathione S-transferase MSR-1
PGSC0003DMG400000670	PGSC0003DMT400001787	PGSC0003DMC400001321	PGSC0003DMP400001321	Phosphatase Psc923
PGSC0003DMG400000671	PGSC0003DMT400001788	PGSC0003DMC400001322	PGSC0003DMP400001322	SIN3 component, histone deacetylase complex
PGSC0003DMG400000672	PGSC0003DMT400001793	PGSC0003DMC400001324	PGSC0003DMP400001324	PTAC18
PGSC0003DMG400000673	PGSC0003DMT400001794	PGSC0003DMC400001325	PGSC0003DMP400001325	Phd finger transcription factor
PGSC0003DMG400000673	PGSC0003DMT400001795	PGSC0003DMC400001326	PGSC0003DMP400001326	Phd finger transcription factor
PGSC0003DMG400000673	PGSC0003DMT400001796	PGSC0003DMC400001327	PGSC0003DMP400001327	Phd finger transcription factor
PGSC0003DMG400000675	PGSC0003DMT400001805	PGSC0003DMC400001333	PGSC0003DMP400001333	Dicer-1
PGSC0003DMG400000675	PGSC0003DMT400001807	PGSC0003DMC400001334	PGSC0003DMP400001334	Dicer-1
PGSC0003DMG400000676	PGSC0003DMT400001808	PGSC0003DMC400001335	PGSC0003DMP400001335	Ribonuclease 3 3
PGSC0003DMG400000676	PGSC0003DMT400001809	PGSC0003DMC400001336	PGSC0003DMP400001336	Ribonuclease 3 3
PGSC0003DMG400000676	PGSC0003DMT400001810	PGSC0003DMC400001337	PGSC0003DMP400001337	Ribonuclease 3 3
PGSC0003DMG400000677	PGSC0003DMT400001811	PGSC0003DMC400001338	PGSC0003DMP400001338	Gene of unknown function
PGSC0003DMG400000678	PGSC0003DMT400001813	PGSC0003DMC400001339	PGSC0003DMP400001339	Metallocarboxypeptidase inhibitor
PGSC0003DMG400000679	PGSC0003DMT400001814	PGSC0003DMC400001340	PGSC0003DMP400001340	Meprin and TRAF homology domain-containing protein / MATH domain-containing protein
PGSC0003DMG400000680	PGSC0003DMT400001816	PGSC0003DMC400001341	PGSC0003DMP400001341	Nucleic acid binding protein
PGSC0003DMG400000681	PGSC0003DMT400001820	PGSC0003DMC400001342	PGSC0003DMP400001342	AP2 domain class transcription factor
PGSC0003DMG400000682	PGSC0003DMT400001821	PGSC0003DMC400001343	PGSC0003DMP400001343	Cleavage and polyadenylation specificity factor subunit 3-I
PGSC0003DMG400000684	PGSC0003DMT400001824	PGSC0003DMC400001345	PGSC0003DMP400001345	Laccase
PGSC0003DMG400000685	PGSC0003DMT400001825	PGSC0003DMC400001346	PGSC0003DMP400001346	Zinc finger protein
PGSC0003DMG400000685	PGSC0003DMT400001826	PGSC0003DMC400001347	PGSC0003DMP400001347	Zinc finger protein
PGSC0003DMG400000686	PGSC0003DMT400001827	PGSC0003DMC400001348	PGSC0003DMP400001348	Zinc finger protein
PGSC0003DMG400000686	PGSC0003DMT400001828	PGSC0003DMC400001349	PGSC0003DMP400001349	Zinc finger protein
PGSC0003DMG400000687	PGSC0003DMT400001829	PGSC0003DMC400001350	PGSC0003DMP400001350	60S acidic ribosomal protein P1
PGSC0003DMG400000688	PGSC0003DMT400001832	PGSC0003DMC400001351	PGSC0003DMP400001351	Conserved gene of unknown function
PGSC0003DMG400000689	PGSC0003DMT400001833	PGSC0003DMC400001352	PGSC0003DMP400001352	Glucan endo-1,3-beta-glucosidase
PGSC0003DMG400000690	PGSC0003DMT400001834	PGSC0003DMC400001353	PGSC0003DMP400001353	Conserved gene of unknown function
PGSC0003DMG400000690	PGSC0003DMT400001835	PGSC0003DMC400001354	PGSC0003DMP400001354	Conserved gene of unknown function
PGSC0003DMG400000690	PGSC0003DMT400001836	PGSC0003DMC400001355	PGSC0003DMP400001355	Conserved gene of unknown function
PGSC0003DMG400000690	PGSC0003DMT400001837	PGSC0003DMC400001356	PGSC0003DMP400001356	Conserved gene of unknown function
PGSC0003DMG400000691	PGSC0003DMT400001838	PGSC0003DMC400001357	PGSC0003DMP400001357	Nucleobase ascorbate transporter
PGSC0003DMG400000691	PGSC0003DMT400001839	PGSC0003DMC400001358	PGSC0003DMP400001358	Nucleobase ascorbate transporter
PGSC0003DMG400000693	PGSC0003DMT400001848	PGSC0003DMC400001367	PGSC0003DMP400001367	Peroxidase
PGSC0003DMG400000694	PGSC0003DMT400001851	PGSC0003DMC400001368	PGSC0003DMP400001368	Peroxidase
PGSC0003DMG400000695	PGSC0003DMT400001856	PGSC0003DMC400001369	PGSC0003DMP400001369	Protein phosphatase 2a, regulatory subunit
PGSC0003DMG400000696	PGSC0003DMT400001858	PGSC0003DMC400001370	PGSC0003DMP400001370	Conserved gene of unknown function
PGSC0003DMG400000697	PGSC0003DMT400001860	PGSC0003DMC400001371	PGSC0003DMP400001371	Gene of unknown function
PGSC0003DMG400000702	PGSC0003DMT400001865	PGSC0003DMC400001374	PGSC0003DMP400001374	Transcription regulatory protein SWI3
PGSC0003DMG400000703	PGSC0003DMT400001867	PGSC0003DMC400001375	PGSC0003DMP400001375	Proline-rich receptor kinase PERK6
PGSC0003DMG400000703	PGSC0003DMT400001868	PGSC0003DMC400001376	PGSC0003DMP400001376	Proline-rich receptor kinase PERK6
PGSC0003DMG400000704	PGSC0003DMT400001869	PGSC0003DMC400001377	PGSC0003DMP400001377	Coatomer gamma subunit
PGSC0003DMG400000706	PGSC0003DMT400001872	PGSC0003DMC400001378	PGSC0003DMP400001378	Conserved gene of unknown function
PGSC0003DMG400000706	PGSC0003DMT400001873	PGSC0003DMC400001379	PGSC0003DMP400001379	Conserved gene of unknown function
PGSC0003DMG400000706	PGSC0003DMT400001874	PGSC0003DMC400001380	PGSC0003DMP400001380	Conserved gene of unknown function
PGSC0003DMG400000707	PGSC0003DMT400001875	PGSC0003DMC400001381	PGSC0003DMP400001381	AP-3 complex subunit sigma
PGSC0003DMG400000707	PGSC0003DMT400001876	PGSC0003DMC400001382	PGSC0003DMP400001382	AP-3 complex subunit sigma
PGSC0003DMG400000707	PGSC0003DMT400001878	PGSC0003DMC400001383	PGSC0003DMP400001383	AP-3 complex subunit sigma
PGSC0003DMG400000708	PGSC0003DMT400001879	PGSC0003DMC400001384	PGSC0003DMP400001384	Glycine-rich RNA binding protein
PGSC0003DMG400000709	PGSC0003DMT400001883	PGSC0003DMC400001385	PGSC0003DMP400001385	DNA binding protein
PGSC0003DMG400000710	PGSC0003DMT400001884	PGSC0003DMC400001386	PGSC0003DMP400001386	Hydrolase, alpha/beta fold family protein
PGSC0003DMG400000710	PGSC0003DMT400001885	PGSC0003DMC400001387	PGSC0003DMP400001387	Hydrolase, alpha/beta fold family protein
PGSC0003DMG400000711	PGSC0003DMT400001886	PGSC0003DMC400001388	PGSC0003DMP400001388	Basic helix-loop-helix protein BHLH7
PGSC0003DMG400000711	PGSC0003DMT400001887	PGSC0003DMC400001389	PGSC0003DMP400001389	Basic helix-loop-helix protein BHLH7
PGSC0003DMG400000711	PGSC0003DMT400001888	PGSC0003DMC400001390	PGSC0003DMP400001390	Basic helix-loop-helix protein BHLH7
PGSC0003DMG400000712	PGSC0003DMT400001890	PGSC0003DMC400001391	PGSC0003DMP400001391	Pectinesterase 11
PGSC0003DMG400000713	PGSC0003DMT400001894	PGSC0003DMC400001393	PGSC0003DMP400001393	Nitrate and chloride transporter
PGSC0003DMG400000714	PGSC0003DMT400001895	PGSC0003DMC400001394	PGSC0003DMP400001394	Isoform 2 of F-box protein
PGSC0003DMG400000714	PGSC0003DMT400001896	PGSC0003DMC400001395	PGSC0003DMP400001395	Isoform 2 of F-box protein
PGSC0003DMG400000714	PGSC0003DMT400001897	PGSC0003DMC400001396	PGSC0003DMP400001396	Isoform 2 of F-box protein
PGSC0003DMG400000715	PGSC0003DMT400001898	PGSC0003DMC400001397	PGSC0003DMP400001397	Conserved gene of unknown function
PGSC0003DMG400000716	PGSC0003DMT400001899	PGSC0003DMC400001398	PGSC0003DMP400001398	Conserved gene of unknown function
PGSC0003DMG400000717	PGSC0003DMT400001900	PGSC0003DMC400001399	PGSC0003DMP400001399	Conserved gene of unknown function
PGSC0003DMG400000718	PGSC0003DMT400001901	PGSC0003DMC400001400	PGSC0003DMP400001400	Conserved gene of unknown function
PGSC0003DMG400000719	PGSC0003DMT400001902	PGSC0003DMC400001401	PGSC0003DMP400001401	Sec14 cytosolic factor
PGSC0003DMG400000719	PGSC0003DMT400001903	PGSC0003DMC400001402	PGSC0003DMP400001402	Sec14 cytosolic factor
PGSC0003DMG400000720	PGSC0003DMT400001904	PGSC0003DMC400001403	PGSC0003DMP400001403	GTP-binding protein
PGSC0003DMG400000721	PGSC0003DMT400001905	PGSC0003DMC400001404	PGSC0003DMP400001404	By genefinder and genscan
PGSC0003DMG400000723	PGSC0003DMT400001910	PGSC0003DMC400001408	PGSC0003DMP400001408	Adenylyl cyclase-associated protein
PGSC0003DMG400000723	PGSC0003DMT400001911	PGSC0003DMC400001409	PGSC0003DMP400001409	Adenylyl cyclase-associated protein
PGSC0003DMG400000724	PGSC0003DMT400001912	PGSC0003DMC400001410	PGSC0003DMP400001410	Serine/threonine-protein kinase PBS1
PGSC0003DMG400000725	PGSC0003DMT400001913	PGSC0003DMC400001411	PGSC0003DMP400001411	2-hydroxyacid dehydrogenase
PGSC0003DMG400000726	PGSC0003DMT400001914	PGSC0003DMC400001412	PGSC0003DMP400001412	NADH:ubiquinone oxidoreductase
PGSC0003DMG400000727	PGSC0003DMT400001915	PGSC0003DMC400001413	PGSC0003DMP400001413	EMB2219
PGSC0003DMG400000727	PGSC0003DMT400001916	PGSC0003DMC400001414	PGSC0003DMP400001414	EMB2219
PGSC0003DMG400000727	PGSC0003DMT400001917	PGSC0003DMC400001415	PGSC0003DMP400001415	EMB2219
PGSC0003DMG400000727	PGSC0003DMT400001918	PGSC0003DMC400001416	PGSC0003DMP400001416	EMB2219
PGSC0003DMG400000728	PGSC0003DMT400001920	PGSC0003DMC400001418	PGSC0003DMP400001418	Lrr receptor protein kinase
PGSC0003DMG400000728	PGSC0003DMT400001921	PGSC0003DMC400001419	PGSC0003DMP400001419	Lrr receptor protein kinase
PGSC0003DMG400000729	PGSC0003DMT400001923	PGSC0003DMC400001421	PGSC0003DMP400001421	Conserved gene of unknown function
PGSC0003DMG400000730	PGSC0003DMT400001924	PGSC0003DMC400001422	PGSC0003DMP400001422	Transcription factor
PGSC0003DMG400000731	PGSC0003DMT400001925	PGSC0003DMC400001423	PGSC0003DMP400001423	Response to dessication RD2
PGSC0003DMG400000731	PGSC0003DMT400001927	PGSC0003DMC400001424	PGSC0003DMP400001424	Response to dessication RD2
PGSC0003DMG400000732	PGSC0003DMT400001928	PGSC0003DMC400001425	PGSC0003DMP400001425	Hydrolase, alpha/beta fold family protein
PGSC0003DMG400000732	PGSC0003DMT400001929	PGSC0003DMC400001426	PGSC0003DMP400001426	Hydrolase, alpha/beta fold family protein
PGSC0003DMG400000733	PGSC0003DMT400001933	PGSC0003DMC400001427	PGSC0003DMP400001427	Syntaxin
PGSC0003DMG400000734	PGSC0003DMT400001934	PGSC0003DMC400001428	PGSC0003DMP400001428	Protein RER1B
PGSC0003DMG400000735	PGSC0003DMT400001935	PGSC0003DMC400001429	PGSC0003DMP400001429	Glucose-1-phosphate adenylyltransferase
PGSC0003DMG400000735	PGSC0003DMT400001936	PGSC0003DMC400001430	PGSC0003DMP400001430	Glucose-1-phosphate adenylyltransferase
PGSC0003DMG400000736	PGSC0003DMT400001937	PGSC0003DMC400001431	PGSC0003DMP400001431	Bifunctional dihydrofolate reductase-thymidylate synthase
PGSC0003DMG400000736	PGSC0003DMT400001938	PGSC0003DMC400001432	PGSC0003DMP400001432	Bifunctional dihydrofolate reductase-thymidylate synthase
PGSC0003DMG400000737	PGSC0003DMT400001939	PGSC0003DMC400001433	PGSC0003DMP400001433	Diaminopimelate decarboxylase 1, chloroplastic
PGSC0003DMG400000738	PGSC0003DMT400001940	PGSC0003DMC400001434	PGSC0003DMP400001434	Phosphatidylinositol transporter
PGSC0003DMG400000738	PGSC0003DMT400001942	PGSC0003DMC400001436	PGSC0003DMP400001436	Phosphatidylinositol transporter
PGSC0003DMG400000739	PGSC0003DMT400001946	PGSC0003DMC400001437	PGSC0003DMP400001437	Conserved gene of unknown function
PGSC0003DMG400000740	PGSC0003DMT400001947	PGSC0003DMC400001438	PGSC0003DMP400001438	Cyclic nucleotide-gated ion channel
PGSC0003DMG400000740	PGSC0003DMT400001948	PGSC0003DMC400001439	PGSC0003DMP400001439	Cyclic nucleotide-gated ion channel
PGSC0003DMG400000741	PGSC0003DMT400001949	PGSC0003DMC400001440	PGSC0003DMP400001440	Geraniol 10-hydroxylase
PGSC0003DMG400000742	PGSC0003DMT400001954	PGSC0003DMC400001441	PGSC0003DMP400001441	Geraniol 10-hydroxylase
PGSC0003DMG400000743	PGSC0003DMT400001956	PGSC0003DMC400001442	PGSC0003DMP400001442	Geraniol 10-hydroxylase
PGSC0003DMG400000744	PGSC0003DMT400001958	PGSC0003DMC400001443	PGSC0003DMP400001443	Geraniol 10-hydroxylase
PGSC0003DMG400000744	PGSC0003DMT400001959	PGSC0003DMC400001444	PGSC0003DMP400001444	Geraniol 10-hydroxylase
PGSC0003DMG400000745	PGSC0003DMT400001960	PGSC0003DMC400001445	PGSC0003DMP400001445	Geraniol 10-hydroxylase
PGSC0003DMG400000746	PGSC0003DMT400001965	PGSC0003DMC400001446	PGSC0003DMP400001446	Geraniol 10-hydroxylase
PGSC0003DMG400000747	PGSC0003DMT400001966	PGSC0003DMC400001447	PGSC0003DMP400001447	Geraniol 10-hydroxylase
PGSC0003DMG400000748	PGSC0003DMT400001970	PGSC0003DMC400001448	PGSC0003DMP400001448	ATGSL04 (glucan synthase-like 4)
PGSC0003DMG400000749	PGSC0003DMT400001972	PGSC0003DMC400001449	PGSC0003DMP400001449	Geraniol 10-hydroxylase
PGSC0003DMG400000750	PGSC0003DMT400001975	PGSC0003DMC400001450	PGSC0003DMP400001450	SWIB/MDM2 domain containing protein
PGSC0003DMG400000750	PGSC0003DMT400001976	PGSC0003DMC400001451	PGSC0003DMP400001451	SWIB/MDM2 domain containing protein
PGSC0003DMG400000751	PGSC0003DMT400001978	PGSC0003DMC400001452	PGSC0003DMP400001452	Gene of unknown function
PGSC0003DMG400000752	PGSC0003DMT400001980	PGSC0003DMC400001453	PGSC0003DMP400001453	MAP protein kinase
PGSC0003DMG400000752	PGSC0003DMT400001981	PGSC0003DMC400001454	PGSC0003DMP400001454	MAP protein kinase
PGSC0003DMG400000753	PGSC0003DMT400001983	PGSC0003DMC400001455	PGSC0003DMP400001455	Phosphoglycerate mutase
PGSC0003DMG400000753	PGSC0003DMT400001985	PGSC0003DMC400001457	PGSC0003DMP400001457	Phosphoglycerate mutase
PGSC0003DMG400000753	PGSC0003DMT400001986	PGSC0003DMC400001458	PGSC0003DMP400001458	Phosphoglycerate mutase
PGSC0003DMG400000753	PGSC0003DMT400001987	PGSC0003DMC400001459	PGSC0003DMP400001459	Phosphoglycerate mutase
PGSC0003DMG400000754	PGSC0003DMT400001989	PGSC0003DMC400001460	PGSC0003DMP400001460	Calcium/calmodulin-dependent protein kinase CaMK3
PGSC0003DMG400000754	PGSC0003DMT400001990	PGSC0003DMC400001461	PGSC0003DMP400001461	Calcium/calmodulin-dependent protein kinase CaMK3
PGSC0003DMG400000755	PGSC0003DMT400001992	PGSC0003DMC400001462	PGSC0003DMP400001462	Salicylic acid-binding protein 2
PGSC0003DMG400000756	PGSC0003DMT400001994	PGSC0003DMC400001463	PGSC0003DMP400001463	Salicylic acid-binding protein 2
PGSC0003DMG400000757	PGSC0003DMT400001995	PGSC0003DMC400001464	PGSC0003DMP400001464	Salicylic acid-binding protein 2
PGSC0003DMG400000758	PGSC0003DMT400001996	PGSC0003DMC400001465	PGSC0003DMP400001465	Geraniol 10-hydroxylase
PGSC0003DMG400000758	PGSC0003DMT400001997	PGSC0003DMC400001466	PGSC0003DMP400001466	Geraniol 10-hydroxylase
PGSC0003DMG400000759	PGSC0003DMT400001998	PGSC0003DMC400001467	PGSC0003DMP400001467	Geraniol 10-hydroxylase
PGSC0003DMG400000759	PGSC0003DMT400001999	PGSC0003DMC400001468	PGSC0003DMP400001468	Geraniol 10-hydroxylase
PGSC0003DMG400000761	PGSC0003DMT400002002	PGSC0003DMC400001471	PGSC0003DMP400001471	Multicopper oxidase
PGSC0003DMG400000761	PGSC0003DMT400002003	PGSC0003DMC400001472	PGSC0003DMP400001472	Multicopper oxidase
PGSC0003DMG400000763	PGSC0003DMT400002009	PGSC0003DMC400001475	PGSC0003DMP400001475	Ulp1 protease family, C-terminal catalytic domain containing protein
PGSC0003DMG400000765	PGSC0003DMT400002016	PGSC0003DMC400001478	PGSC0003DMP400001478	Patatin 3
PGSC0003DMG400000766	PGSC0003DMT400002019	PGSC0003DMC400001479	PGSC0003DMP400001479	Patatin 3
PGSC0003DMG400000767	PGSC0003DMT400002020	PGSC0003DMC400001480	PGSC0003DMP400001480	Short-chain dehydrogenase
PGSC0003DMG400000769	PGSC0003DMT400002022	PGSC0003DMC400001481	PGSC0003DMP400001481	Gene of unknown function
PGSC0003DMG400000771	PGSC0003DMT400002024	PGSC0003DMC400001483	PGSC0003DMP400001483	Protein MKS1
PGSC0003DMG400000773	PGSC0003DMT400002031	PGSC0003DMC400001486	PGSC0003DMP400001486	F-box family protein
PGSC0003DMG400000774	PGSC0003DMT400002032	PGSC0003DMC400001487	PGSC0003DMP400001487	RNA-binding protein
PGSC0003DMG400000775	PGSC0003DMT400002033	PGSC0003DMC400001488	PGSC0003DMP400001488	Nucleic acid binding / nucleotide binding
PGSC0003DMG400000776	PGSC0003DMT400002035	PGSC0003DMC400001489	PGSC0003DMP400001489	Extensin (ext)
PGSC0003DMG400000777	PGSC0003DMT400002036	PGSC0003DMC400001490	PGSC0003DMP400001490	Histidine-rich glycoprotein
PGSC0003DMG400000778	PGSC0003DMT400002037	PGSC0003DMC400001491	PGSC0003DMP400001491	GK17577
PGSC0003DMG400000779	PGSC0003DMT400002040	PGSC0003DMC400001492	PGSC0003DMP400001492	Extensin (ext)
PGSC0003DMG400000780	PGSC0003DMT400002042	PGSC0003DMC400001493	PGSC0003DMP400001493	Extensin (ext)
PGSC0003DMG400000781	PGSC0003DMT400002047	PGSC0003DMC400001494	PGSC0003DMP400001494	Extensin
PGSC0003DMG400000782	PGSC0003DMT400002049	PGSC0003DMC400001495	PGSC0003DMP400001495	Extensin (ext)
PGSC0003DMG400000783	PGSC0003DMT400002054	PGSC0003DMC400001497	PGSC0003DMP400001497	Extensin
PGSC0003DMG400000784	PGSC0003DMT400002055	PGSC0003DMC400001498	PGSC0003DMP400001498	Gene of unknown function
PGSC0003DMG400000785	PGSC0003DMT400002056	PGSC0003DMC400001499	PGSC0003DMP400001499	Histidine decarboxylase
PGSC0003DMG400000785	PGSC0003DMT400002057	PGSC0003DMC400001500	PGSC0003DMP400001500	Histidine decarboxylase
PGSC0003DMG400000785	PGSC0003DMT400002058	PGSC0003DMC400001501	PGSC0003DMP400001501	Histidine decarboxylase
PGSC0003DMG400000785	PGSC0003DMT400002059	PGSC0003DMC400001502	PGSC0003DMP400001502	Histidine decarboxylase
PGSC0003DMG400000786	PGSC0003DMT400002060	PGSC0003DMC400001503	PGSC0003DMP400001503	Dof zinc finger protein 9
PGSC0003DMG400000787	PGSC0003DMT400002061	PGSC0003DMC400001504	PGSC0003DMP400001504	White-brown-complex ABC transporter family
PGSC0003DMG400000787	PGSC0003DMT400002062	PGSC0003DMC400001505	PGSC0003DMP400001505	White-brown-complex ABC transporter family
PGSC0003DMG400000789	PGSC0003DMT400002067	PGSC0003DMC400001509	PGSC0003DMP400001509	Lectin protein kinase family protein
PGSC0003DMG400000791	PGSC0003DMT400002079	PGSC0003DMC400001513	PGSC0003DMP400001513	Photoperiod responsive protein
PGSC0003DMG400000792	PGSC0003DMT400002080	PGSC0003DMC400001514	PGSC0003DMP400001514	Ran GTPase binding protein
PGSC0003DMG400000792	PGSC0003DMT400002081	PGSC0003DMC400001515	PGSC0003DMP400001515	Ran GTPase binding protein
PGSC0003DMG400000794	PGSC0003DMT400002085	PGSC0003DMC400001516	PGSC0003DMP400001516	Extensin (ext)
PGSC0003DMG400000797	PGSC0003DMT400002094	PGSC0003DMC400001524	PGSC0003DMP400001524	F-box family protein
PGSC0003DMG400000798	PGSC0003DMT400002095	PGSC0003DMC400001525	PGSC0003DMP400001525	Cytochrome P450
PGSC0003DMG400000798	PGSC0003DMT400002098	PGSC0003DMC400001526	PGSC0003DMP400001526	Cytochrome P450
PGSC0003DMG400000799	PGSC0003DMT400002100	PGSC0003DMC400001527	PGSC0003DMP400001527	BZIP transcriptional activator RSG
PGSC0003DMG400000800	PGSC0003DMT400002101	PGSC0003DMC400001528	PGSC0003DMP400001528	Conserved gene of unknown function
PGSC0003DMG400000802	PGSC0003DMT400002103	PGSC0003DMC400001529	PGSC0003DMP400001529	Conserved gene of unknown function
PGSC0003DMG400000803	PGSC0003DMT400002104	PGSC0003DMC400001530	PGSC0003DMP400001530	Cytochrome B561 family protein
PGSC0003DMG400000804	PGSC0003DMT400002105	PGSC0003DMC400001531	PGSC0003DMP400001531	Conserved gene of unknown function
PGSC0003DMG400000804	PGSC0003DMT400002106	PGSC0003DMC400001532	PGSC0003DMP400001532	Conserved gene of unknown function
PGSC0003DMG400000804	PGSC0003DMT400002107	PGSC0003DMC400001533	PGSC0003DMP400001533	Conserved gene of unknown function
PGSC0003DMG400000804	PGSC0003DMT400002108	PGSC0003DMC400001534	PGSC0003DMP400001534	Conserved gene of unknown function
PGSC0003DMG400000804	PGSC0003DMT400002110	PGSC0003DMC400001535	PGSC0003DMP400001535	Conserved gene of unknown function
PGSC0003DMG400000805	PGSC0003DMT400002112	PGSC0003DMC400001536	PGSC0003DMP400001536	CHUP1 (CHLOROPLAST UNUSUAL POSITIONING 1)
PGSC0003DMG400000805	PGSC0003DMT400002113	PGSC0003DMC400001537	PGSC0003DMP400001537	CHUP1 (CHLOROPLAST UNUSUAL POSITIONING 1)
PGSC0003DMG400000806	PGSC0003DMT400002115	PGSC0003DMC400001538	PGSC0003DMP400001538	Coiled-coil domain-containing protein
PGSC0003DMG400000807	PGSC0003DMT400002116	PGSC0003DMC400001539	PGSC0003DMP400001539	Basic 7S globulin 2 small subunit
PGSC0003DMG400000808	PGSC0003DMT400002117	PGSC0003DMC400001540	PGSC0003DMP400001540	Zinc finger family protein
PGSC0003DMG400000808	PGSC0003DMT400002118	PGSC0003DMC400001541	PGSC0003DMP400001541	Zinc finger family protein
PGSC0003DMG400000808	PGSC0003DMT400002119	PGSC0003DMC400001542	PGSC0003DMP400001542	Zinc finger family protein
PGSC0003DMG400000808	PGSC0003DMT400002120	PGSC0003DMC400001543	PGSC0003DMP400001543	Zinc finger family protein
PGSC0003DMG400000809	PGSC0003DMT400002122	PGSC0003DMC400001544	PGSC0003DMP400001544	NAC domain protein
PGSC0003DMG400000809	PGSC0003DMT400002123	PGSC0003DMC400001545	PGSC0003DMP400001545	NAC domain protein
PGSC0003DMG400000810	PGSC0003DMT400002124	PGSC0003DMC400001546	PGSC0003DMP400001546	Serine-threonine protein kinase, plant-type
PGSC0003DMG400000811	PGSC0003DMT400002125	PGSC0003DMC400001547	PGSC0003DMP400001547	RAV transcription factor
PGSC0003DMG400000812	PGSC0003DMT400002126	PGSC0003DMC400001548	PGSC0003DMP400001548	Methionine aminopeptidase
PGSC0003DMG400000813	PGSC0003DMT400002128	PGSC0003DMC400001550	PGSC0003DMP400001550	NBS-LRR resistance protein
PGSC0003DMG400000815	PGSC0003DMT400002131	PGSC0003DMC400001553	PGSC0003DMP400001553	NBS-coding resistance gene analog
PGSC0003DMG400000816	PGSC0003DMT400002134	PGSC0003DMC400001556	PGSC0003DMP400001556	Tospovirus resistance protein A
PGSC0003DMG400000818	PGSC0003DMT400002143	PGSC0003DMC400001562	PGSC0003DMP400001562	Lysine/histidine transporter
PGSC0003DMG400000818	PGSC0003DMT400002144	PGSC0003DMC400001563	PGSC0003DMP400001563	Lysine/histidine transporter
PGSC0003DMG400000819	PGSC0003DMT400002145	PGSC0003DMC400001564	PGSC0003DMP400001564	Serine-threonine protein kinase, plant-type
PGSC0003DMG400000820	PGSC0003DMT400002146	PGSC0003DMC400001565	PGSC0003DMP400001565	Conserved gene of unknown function
PGSC0003DMG400000821	PGSC0003DMT400002148	PGSC0003DMC400001566	PGSC0003DMP400001566	Signal peptidase I
PGSC0003DMG400000822	PGSC0003DMT400002150	PGSC0003DMC400001567	PGSC0003DMP400001567	ATP binding protein
PGSC0003DMG400000822	PGSC0003DMT400002151	PGSC0003DMC400001568	PGSC0003DMP400001568	ATP binding protein
PGSC0003DMG400000823	PGSC0003DMT400002153	PGSC0003DMC400001569	PGSC0003DMP400001569	TCP transcription factor
PGSC0003DMG400000824	PGSC0003DMT400002155	PGSC0003DMC400001571	PGSC0003DMP400001571	DNA binding protein
PGSC0003DMG400000825	PGSC0003DMT400002156	PGSC0003DMC400001572	PGSC0003DMP400001572	Leucoanthocyanidin reductase 1
PGSC0003DMG400000826	PGSC0003DMT400002160	PGSC0003DMC400001573	PGSC0003DMP400001573	Gc-rich sequence DNA-binding factor
PGSC0003DMG400000827	PGSC0003DMT400002161	PGSC0003DMC400001574	PGSC0003DMP400001574	Glycosyltransferase, CAZy family GT8
PGSC0003DMG400000828	PGSC0003DMT400002162	PGSC0003DMC400001575	PGSC0003DMP400001575	DNA binding protein
PGSC0003DMG400000829	PGSC0003DMT400002166	PGSC0003DMC400001576	PGSC0003DMP400001576	Transmembrane protein TPARL
PGSC0003DMG400000829	PGSC0003DMT400002167	PGSC0003DMC400001577	PGSC0003DMP400001577	Transmembrane protein TPARL
PGSC0003DMG400000830	PGSC0003DMT400002168	PGSC0003DMC400001578	PGSC0003DMP400001578	CLE12
PGSC0003DMG400000832	PGSC0003DMT400002170	PGSC0003DMC400001579	PGSC0003DMP400001579	Conserved gene of unknown function
PGSC0003DMG400000834	PGSC0003DMT400002180	PGSC0003DMC400001586	PGSC0003DMP400001586	Gene of unknown function
PGSC0003DMG400000836	PGSC0003DMT400002184	PGSC0003DMC400001590	PGSC0003DMP400001590	Armadillo repeat-containing protein
PGSC0003DMG400000836	PGSC0003DMT400002185	PGSC0003DMC400001591	PGSC0003DMP400001591	Armadillo repeat-containing protein
PGSC0003DMG400000837	PGSC0003DMT400002187	PGSC0003DMC400001592	PGSC0003DMP400001592	Armadillo repeat-containing protein
PGSC0003DMG400000839	PGSC0003DMT400002189	PGSC0003DMC400001594	PGSC0003DMP400001594	Orcinol O-methyltransferase
PGSC0003DMG400000839	PGSC0003DMT400002190	PGSC0003DMC400001595	PGSC0003DMP400001595	Orcinol O-methyltransferase
PGSC0003DMG400000840	PGSC0003DMT400002192	PGSC0003DMC400001596	PGSC0003DMP400001596	Hepatocellular carcinoma-associated antigen 59 family protein
PGSC0003DMG400000842	PGSC0003DMT400002199	PGSC0003DMC400001603	PGSC0003DMP400001603	Conserved gene of unknown function
PGSC0003DMG400000842	PGSC0003DMT400002200	PGSC0003DMC400001604	PGSC0003DMP400001604	Conserved gene of unknown function
PGSC0003DMG400000843	PGSC0003DMT400002201	PGSC0003DMC400001605	PGSC0003DMP400001605	Conserved gene of unknown function
PGSC0003DMG400000846	PGSC0003DMT400002209	PGSC0003DMC400001612	PGSC0003DMP400001612	Binding protein
PGSC0003DMG400000847	PGSC0003DMT400002214	PGSC0003DMC400001615	PGSC0003DMP400001615	Binding protein
PGSC0003DMG400000849	PGSC0003DMT400002219	PGSC0003DMC400001617	PGSC0003DMP400001617	Periaxin
PGSC0003DMG400000850	PGSC0003DMT400002220	PGSC0003DMC400001618	PGSC0003DMP400001618	Conserved gene of unknown function
PGSC0003DMG400000851	PGSC0003DMT400002222	PGSC0003DMC400001619	PGSC0003DMP400001619	Conserved gene of unknown function
PGSC0003DMG400000854	PGSC0003DMT400002227	PGSC0003DMC400001622	PGSC0003DMP400001622	Conserved gene of unknown function
PGSC0003DMG400000856	PGSC0003DMT400002229	PGSC0003DMC400001623	PGSC0003DMP400001623	Serine/threonine protein kinase
PGSC0003DMG400000856	PGSC0003DMT400002230	PGSC0003DMC400001624	PGSC0003DMP400001624	Serine/threonine protein kinase
PGSC0003DMG400000856	PGSC0003DMT400002231	PGSC0003DMC400001625	PGSC0003DMP400001625	Serine/threonine protein kinase
PGSC0003DMG400000857	PGSC0003DMT400002232	PGSC0003DMC400001626	PGSC0003DMP400001626	Hypersensitive-induced response protein
PGSC0003DMG400000861	PGSC0003DMT400002254	PGSC0003DMC400001644	PGSC0003DMP400001644	AMP-activated protein kinase, gamma regulatory subunit
PGSC0003DMG400000862	PGSC0003DMT400002256	PGSC0003DMC400001646	PGSC0003DMP400001646	UDP-galactose transporter
PGSC0003DMG400000863	PGSC0003DMT400002259	PGSC0003DMC400001648	PGSC0003DMP400001648	DNA-binding protein
PGSC0003DMG400000863	PGSC0003DMT400002260	PGSC0003DMC400001649	PGSC0003DMP400001649	DNA-binding protein
PGSC0003DMG400000864	PGSC0003DMT400002261	PGSC0003DMC400001650	PGSC0003DMP400001650	Mitochondrial outer membrane protein porin of 36 kDa
PGSC0003DMG400000865	PGSC0003DMT400002262	PGSC0003DMC400001651	PGSC0003DMP400001651	Conserved gene of unknown function
PGSC0003DMG400000866	PGSC0003DMT400002265	PGSC0003DMC400001652	PGSC0003DMP400001652	22 kDa peroxisomal membrane protein
PGSC0003DMG400000867	PGSC0003DMT400002268	PGSC0003DMC400001653	PGSC0003DMP400001653	Cytochrome P450
PGSC0003DMG400000869	PGSC0003DMT400002273	PGSC0003DMC400001655	PGSC0003DMP400001655	Quinonprotein alcohol dehydrogenase
PGSC0003DMG400000871	PGSC0003DMT400002277	PGSC0003DMC400001656	PGSC0003DMP400001656	Quinonprotein alcohol dehydrogenase
PGSC0003DMG400000872	PGSC0003DMT400002280	PGSC0003DMC400001657	PGSC0003DMP400001657	Protein kinase APK1B, chloroplast
PGSC0003DMG400000872	PGSC0003DMT400002281	PGSC0003DMC400001658	PGSC0003DMP400001658	Protein kinase APK1B, chloroplast
PGSC0003DMG400000873	PGSC0003DMT400002282	PGSC0003DMC400001659	PGSC0003DMP400001659	Ulp1 protease family, C-terminal catalytic domain containing protein
PGSC0003DMG400000874	PGSC0003DMT400002284	PGSC0003DMC400001660	PGSC0003DMP400001660	Conserved gene of unknown function
PGSC0003DMG400000875	PGSC0003DMT400002285	PGSC0003DMC400001661	PGSC0003DMP400001661	Peptidyl-prolyl cis-trans isomerase cyclophilin-type family protein
PGSC0003DMG400000875	PGSC0003DMT400002287	PGSC0003DMC400001662	PGSC0003DMP400001662	Peptidyl-prolyl cis-trans isomerase cyclophilin-type family protein
PGSC0003DMG400000878	PGSC0003DMT400002291	PGSC0003DMC400001663	PGSC0003DMP400001663	50S ribosomal protein L32, chloroplastic
PGSC0003DMG400000879	PGSC0003DMT400002293	PGSC0003DMC400001665	PGSC0003DMP400001665	White-brown-complex ABC transporter family
PGSC0003DMG400000879	PGSC0003DMT400002294	PGSC0003DMC400001666	PGSC0003DMP400001666	White-brown-complex ABC transporter family
PGSC0003DMG400000881	PGSC0003DMT400002298	PGSC0003DMC400001670	PGSC0003DMP400001670	Uncharacterized membrane protein
PGSC0003DMG400000881	PGSC0003DMT400002299	PGSC0003DMC400001671	PGSC0003DMP400001671	Uncharacterized membrane protein
PGSC0003DMG400000881	PGSC0003DMT400002300	PGSC0003DMC400001672	PGSC0003DMP400001672	Uncharacterized membrane protein
PGSC0003DMG400000882	PGSC0003DMT400002302	PGSC0003DMC400001673	PGSC0003DMP400001673	Short chain alcohol dehydrogenase
PGSC0003DMG400000883	PGSC0003DMT400002305	PGSC0003DMC400001674	PGSC0003DMP400001674	Gene of unknown function
PGSC0003DMG400000884	PGSC0003DMT400002306	PGSC0003DMC400001675	PGSC0003DMP400001675	F-box family protein
PGSC0003DMG400000884	PGSC0003DMT400002310	PGSC0003DMC400001676	PGSC0003DMP400001676	F-box family protein
PGSC0003DMG400000884	PGSC0003DMT400002311	PGSC0003DMC400001677	PGSC0003DMP400001677	F-box family protein
PGSC0003DMG400000885	PGSC0003DMT400002312	PGSC0003DMC400001678	PGSC0003DMP400001678	BTB/POZ domain-containing protein
PGSC0003DMG400000885	PGSC0003DMT400002313	PGSC0003DMC400001679	PGSC0003DMP400001679	BTB/POZ domain-containing protein
PGSC0003DMG400000885	PGSC0003DMT400002314	PGSC0003DMC400001680	PGSC0003DMP400001680	BTB/POZ domain-containing protein
PGSC0003DMG400000885	PGSC0003DMT400002315	PGSC0003DMC400001681	PGSC0003DMP400001681	BTB/POZ domain-containing protein
PGSC0003DMG400000886	PGSC0003DMT400002316	PGSC0003DMC400001682	PGSC0003DMP400001682	Cation transport protein chaC
PGSC0003DMG400000886	PGSC0003DMT400002317	PGSC0003DMC400001683	PGSC0003DMP400001683	Cation transport protein chaC
PGSC0003DMG400000887	PGSC0003DMT400002318	PGSC0003DMC400001684	PGSC0003DMP400001684	NAC domain protein
PGSC0003DMG400000888	PGSC0003DMT400002320	PGSC0003DMC400001685	PGSC0003DMP400001685	Resistance gene
PGSC0003DMG400000889	PGSC0003DMT400002328	PGSC0003DMC400001686	PGSC0003DMP400001686	NL27
PGSC0003DMG400000890	PGSC0003DMT400002331	PGSC0003DMC400001687	PGSC0003DMP400001687	Calcium-dependent protein kinase
PGSC0003DMG400000890	PGSC0003DMT400002332	PGSC0003DMC400001688	PGSC0003DMP400001688	Calcium-dependent protein kinase
PGSC0003DMG400000890	PGSC0003DMT400002333	PGSC0003DMC400001689	PGSC0003DMP400001689	Calcium-dependent protein kinase
PGSC0003DMG400000891	PGSC0003DMT400002334	PGSC0003DMC400001690	PGSC0003DMP400001690	Pit2 protein
PGSC0003DMG400000892	PGSC0003DMT400002336	PGSC0003DMC400001691	PGSC0003DMP400001691	Long-chain-fatty-acid CoA ligase
PGSC0003DMG400000892	PGSC0003DMT400002337	PGSC0003DMC400001692	PGSC0003DMP400001692	Long-chain-fatty-acid CoA ligase
PGSC0003DMG400000893	PGSC0003DMT400002340	PGSC0003DMC400001693	PGSC0003DMP400001693	Ribosomal protein L25
PGSC0003DMG400000894	PGSC0003DMT400002341	PGSC0003DMC400001694	PGSC0003DMP400001694	Thylakoid-bound ascorbate peroxidase 6
PGSC0003DMG400000896	PGSC0003DMT400002346	PGSC0003DMC400001699	PGSC0003DMP400001699	Filament-like plant protein
PGSC0003DMG400000896	PGSC0003DMT400002347	PGSC0003DMC400001700	PGSC0003DMP400001700	Filament-like plant protein
PGSC0003DMG400000896	PGSC0003DMT400002348	PGSC0003DMC400001701	PGSC0003DMP400001701	Filament-like plant protein
PGSC0003DMG400000897	PGSC0003DMT400002349	PGSC0003DMC400001702	PGSC0003DMP400001702	LysM domain GPI-anchored protein 1
PGSC0003DMG400000897	PGSC0003DMT400002350	PGSC0003DMC400001703	PGSC0003DMP400001703	LysM domain GPI-anchored protein 1
PGSC0003DMG400000898	PGSC0003DMT400002351	PGSC0003DMC400001704	PGSC0003DMP400001704	Conserved gene of unknown function
PGSC0003DMG400000898	PGSC0003DMT400002352	PGSC0003DMC400001705	PGSC0003DMP400001705	Conserved gene of unknown function
PGSC0003DMG400000901	PGSC0003DMT400002358	PGSC0003DMC400001711	PGSC0003DMP400001711	Gene of unknown function
PGSC0003DMG400000902	PGSC0003DMT400002360	PGSC0003DMC400001712	PGSC0003DMP400001712	Gene of unknown function
PGSC0003DMG400000903	PGSC0003DMT400002361	PGSC0003DMC400001713	PGSC0003DMP400001713	Gene of unknown function
PGSC0003DMG400000904	PGSC0003DMT400002362	PGSC0003DMC400001714	PGSC0003DMP400001714	Gene of unknown function
PGSC0003DMG400000905	PGSC0003DMT400002365	PGSC0003DMC400001715	PGSC0003DMP400001715	RNA binding protein
PGSC0003DMG400000905	PGSC0003DMT400002366	PGSC0003DMC400001716	PGSC0003DMP400001716	RNA binding protein
PGSC0003DMG400000905	PGSC0003DMT400002367	PGSC0003DMC400001717	PGSC0003DMP400001717	RNA binding protein
PGSC0003DMG400000906	PGSC0003DMT400002368	PGSC0003DMC400001718	PGSC0003DMP400001718	Conserved gene of unknown function
PGSC0003DMG400000907	PGSC0003DMT400002369	PGSC0003DMC400001719	PGSC0003DMP400001719	Gene of unknown function
PGSC0003DMG400000908	PGSC0003DMT400002370	PGSC0003DMC400001720	PGSC0003DMP400001720	Zinc finger protein
PGSC0003DMG400000909	PGSC0003DMT400002373	PGSC0003DMC400001722	PGSC0003DMP400001722	Aminoacylase
PGSC0003DMG400000910	PGSC0003DMT400002375	PGSC0003DMC400001723	PGSC0003DMP400001723	AP2/ERF domain-containing transcription factor
PGSC0003DMG400000912	PGSC0003DMT400002378	PGSC0003DMC400001726	PGSC0003DMP400001726	Transmembrane emp24 domain-containing protein 10
PGSC0003DMG400000913	PGSC0003DMT400002379	PGSC0003DMC400001727	PGSC0003DMP400001727	Gene of unknown function
PGSC0003DMG400000915	PGSC0003DMT400002386	PGSC0003DMC400001732	PGSC0003DMP400001732	S-receptor kinase
PGSC0003DMG400000917	PGSC0003DMT400002401	PGSC0003DMC400001744	PGSC0003DMP400001744	Phosphatidylinositol-4-phosphate 5-kinase
PGSC0003DMG400000917	PGSC0003DMT400002402	PGSC0003DMC400001745	PGSC0003DMP400001745	Phosphatidylinositol-4-phosphate 5-kinase
PGSC0003DMG400000918	PGSC0003DMT400002403	PGSC0003DMC400001746	PGSC0003DMP400001746	Conserved gene of unknown function
PGSC0003DMG400000918	PGSC0003DMT400002404	PGSC0003DMC400001747	PGSC0003DMP400001747	Conserved gene of unknown function
PGSC0003DMG400000919	PGSC0003DMT400002406	PGSC0003DMC400001749	PGSC0003DMP400001749	Nodulin family protein
PGSC0003DMG400000919	PGSC0003DMT400002407	PGSC0003DMC400001750	PGSC0003DMP400001750	Nodulin family protein
PGSC0003DMG400000922	PGSC0003DMT400002410	PGSC0003DMC400001751	PGSC0003DMP400001751	Myb-like DNA-binding domain, SHAQKYF class family protein
PGSC0003DMG400000922	PGSC0003DMT400002411	PGSC0003DMC400001752	PGSC0003DMP400001752	Myb-like DNA-binding domain, SHAQKYF class family protein
PGSC0003DMG400000924	PGSC0003DMT400002418	PGSC0003DMC400001758	PGSC0003DMP400001758	ATP-dependent RNA helicase
PGSC0003DMG400000926	PGSC0003DMT400002421	PGSC0003DMC400001760	PGSC0003DMP400001760	Oxygen-evolving enhancer protein 2, chloroplastic
PGSC0003DMG400000926	PGSC0003DMT400002422	PGSC0003DMC400001761	PGSC0003DMP400001761	Oxygen-evolving enhancer protein 2, chloroplastic
PGSC0003DMG400000928	PGSC0003DMT400002438	PGSC0003DMC400001769	PGSC0003DMP400001769	NADH dehydrogenase subunit 5
PGSC0003DMG400000929	PGSC0003DMT400002441	PGSC0003DMC400001770	PGSC0003DMP400001770	Conserved gene of unknown function
PGSC0003DMG400000930	PGSC0003DMT400002445	PGSC0003DMC400001771	PGSC0003DMP400001771	Conserved gene of unknown function
PGSC0003DMG400000930	PGSC0003DMT400002446	PGSC0003DMC400001772	PGSC0003DMP400001772	Conserved gene of unknown function
PGSC0003DMG400000931	PGSC0003DMT400002448	PGSC0003DMC400001774	PGSC0003DMP400001774	Xyloglucan galactosyltransferase KATAMARI1
PGSC0003DMG400000932	PGSC0003DMT400002449	PGSC0003DMC400001775	PGSC0003DMP400001775	Reticulon family protein
PGSC0003DMG400000933	PGSC0003DMT400002450	PGSC0003DMC400001776	PGSC0003DMP400001776	Polygalacturonase
PGSC0003DMG400000933	PGSC0003DMT400002451	PGSC0003DMC400001777	PGSC0003DMP400001777	Polygalacturonase
PGSC0003DMG400000935	PGSC0003DMT400002454	PGSC0003DMC400001780	PGSC0003DMP400001780	Phosphoglycerate mutase
PGSC0003DMG400000936	PGSC0003DMT400002455	PGSC0003DMC400001781	PGSC0003DMP400001781	Fiber protein Fb38
PGSC0003DMG400000936	PGSC0003DMT400002456	PGSC0003DMC400001782	PGSC0003DMP400001782	Fiber protein Fb38
PGSC0003DMG400000937	PGSC0003DMT400002457	PGSC0003DMC400001783	PGSC0003DMP400001783	Gene of unknown function
PGSC0003DMG400000939	PGSC0003DMT400002464	PGSC0003DMC400001788	PGSC0003DMP400001788	Conserved gene of unknown function
PGSC0003DMG400000941	PGSC0003DMT400002468	PGSC0003DMC400001789	PGSC0003DMP400001789	Gene of unknown function
PGSC0003DMG400000942	PGSC0003DMT400002469	PGSC0003DMC400001790	PGSC0003DMP400001790	Exonuclease
PGSC0003DMG400000942	PGSC0003DMT400002471	PGSC0003DMC400001792	PGSC0003DMP400001792	Exonuclease
PGSC0003DMG400000944	PGSC0003DMT400002477	PGSC0003DMC400001798	PGSC0003DMP400001798	PAC
PGSC0003DMG400000944	PGSC0003DMT400002478	PGSC0003DMC400001799	PGSC0003DMP400001799	PAC
PGSC0003DMG400000944	PGSC0003DMT400002479	PGSC0003DMC400001800	PGSC0003DMP400001800	PAC
PGSC0003DMG400000944	PGSC0003DMT400002480	PGSC0003DMC400001801	PGSC0003DMP400001801	PAC
PGSC0003DMG400000944	PGSC0003DMT400002481	PGSC0003DMC400001802	PGSC0003DMP400001802	PAC
PGSC0003DMG400000945	PGSC0003DMT400002482	PGSC0003DMC400001803	PGSC0003DMP400001803	Transposon MuDR mudrA
PGSC0003DMG400000946	PGSC0003DMT400002484	PGSC0003DMC400001804	PGSC0003DMP400001804	OTU domain-containing protein
PGSC0003DMG400000949	PGSC0003DMT400002491	PGSC0003DMC400001809	PGSC0003DMP400001809	Conserved gene of unknown function
PGSC0003DMG400000949	PGSC0003DMT400002493	PGSC0003DMC400001811	PGSC0003DMP400001811	Conserved gene of unknown function
PGSC0003DMG400000951	PGSC0003DMT400002495	PGSC0003DMC400001813	PGSC0003DMP400001813	Phenazine biosynthesis protein
PGSC0003DMG400000951	PGSC0003DMT400002496	PGSC0003DMC400001814	PGSC0003DMP400001814	Phenazine biosynthesis protein
PGSC0003DMG400000951	PGSC0003DMT400002497	PGSC0003DMC400001815	PGSC0003DMP400001815	Phenazine biosynthesis protein
PGSC0003DMG400000952	PGSC0003DMT400002498	PGSC0003DMC400001816	PGSC0003DMP400001816	Phenazine biosynthesis protein
PGSC0003DMG400000954	PGSC0003DMT400002502	PGSC0003DMC400001818	PGSC0003DMP400001818	Isoamylase isoform 2
PGSC0003DMG400000955	PGSC0003DMT400002503	PGSC0003DMC400001819	PGSC0003DMP400001819	Conserved gene of unknown function
PGSC0003DMG400000955	PGSC0003DMT400002504	PGSC0003DMC400001820	PGSC0003DMP400001820	Conserved gene of unknown function
PGSC0003DMG400000957	PGSC0003DMT400002509	PGSC0003DMC400001825	PGSC0003DMP400001825	ATP binding protein
PGSC0003DMG400000958	PGSC0003DMT400002510	PGSC0003DMC400001826	PGSC0003DMP400001826	DNA binding protein
PGSC0003DMG400000958	PGSC0003DMT400002511	PGSC0003DMC400001827	PGSC0003DMP400001827	DNA binding protein
PGSC0003DMG400000958	PGSC0003DMT400002512	PGSC0003DMC400001828	PGSC0003DMP400001828	DNA binding protein
PGSC0003DMG400000958	PGSC0003DMT400002513	PGSC0003DMC400001829	PGSC0003DMP400001829	DNA binding protein
PGSC0003DMG400000959	PGSC0003DMT400002514	PGSC0003DMC400001830	PGSC0003DMP400001830	RNase H family protein
PGSC0003DMG400000960	PGSC0003DMT400002516	PGSC0003DMC400001831	PGSC0003DMP400001831	Gene of unknown function
PGSC0003DMG400000962	PGSC0003DMT400002520	PGSC0003DMC400001833	PGSC0003DMP400001833	Gene of unknown function
PGSC0003DMG400000963	PGSC0003DMT400002527	PGSC0003DMC400001840	PGSC0003DMP400001840	Ubiquitin-protein ligase
PGSC0003DMG400000965	PGSC0003DMT400002536	PGSC0003DMC400001846	PGSC0003DMP400001846	Ribosomal protein S10, eukaryotic and archaeal form
PGSC0003DMG400000968	PGSC0003DMT400002540	PGSC0003DMC400001850	PGSC0003DMP400001850	Conserved gene of unknown function
PGSC0003DMG400000968	PGSC0003DMT400002541	PGSC0003DMC400001851	PGSC0003DMP400001851	Conserved gene of unknown function
PGSC0003DMG400000969	PGSC0003DMT400002543	PGSC0003DMC400001853	PGSC0003DMP400001853	Orf147a protein
PGSC0003DMG400000971	PGSC0003DMT400002545	PGSC0003DMC400001854	PGSC0003DMP400001854	RNase H family protein
PGSC0003DMG400000972	PGSC0003DMT400002546	PGSC0003DMC400001855	PGSC0003DMP400001855	Tetratricopeptide-like helical
PGSC0003DMG400000974	PGSC0003DMT400002549	PGSC0003DMC400001856	PGSC0003DMP400001856	LOB domain-containing protein 6
PGSC0003DMG400000976	PGSC0003DMT400002552	PGSC0003DMC400001858	PGSC0003DMP400001858	Conserved gene of unknown function
PGSC0003DMG400000976	PGSC0003DMT400002553	PGSC0003DMC400001859	PGSC0003DMP400001859	Conserved gene of unknown function
PGSC0003DMG400000977	PGSC0003DMT400002554	PGSC0003DMC400001860	PGSC0003DMP400001860	Multicopper oxidase
PGSC0003DMG400000978	PGSC0003DMT400002555	PGSC0003DMC400001861	PGSC0003DMP400001861	Acyl-[acyl-carrier-protein] desaturase, chloroplastic
PGSC0003DMG400000979	PGSC0003DMT400002556	PGSC0003DMC400001862	PGSC0003DMP400001862	Binding protein
PGSC0003DMG400000980	PGSC0003DMT400002557	PGSC0003DMC400001863	PGSC0003DMP400001863	Aspartate carbamoyltransferase
PGSC0003DMG400000980	PGSC0003DMT400002558	PGSC0003DMC400001864	PGSC0003DMP400001864	Aspartate carbamoyltransferase
PGSC0003DMG400000981	PGSC0003DMT400002559	PGSC0003DMC400001865	PGSC0003DMP400001865	Conserved gene of unknown function
PGSC0003DMG400000981	PGSC0003DMT400002560	PGSC0003DMC400001866	PGSC0003DMP400001866	Conserved gene of unknown function
PGSC0003DMG400000983	PGSC0003DMT400002565	PGSC0003DMC400001870	PGSC0003DMP400001870	GEX1
PGSC0003DMG400000984	PGSC0003DMT400002567	PGSC0003DMC400001871	PGSC0003DMP400001871	3-oxo-5-alpha-steroid 4-dehydrogenase family protein
PGSC0003DMG400000984	PGSC0003DMT400002568	PGSC0003DMC400001872	PGSC0003DMP400001872	3-oxo-5-alpha-steroid 4-dehydrogenase family protein
PGSC0003DMG400000985	PGSC0003DMT400002569	PGSC0003DMC400001873	PGSC0003DMP400001873	Conserved gene of unknown function
PGSC0003DMG400000986	PGSC0003DMT400002570	PGSC0003DMC400001874	PGSC0003DMP400001874	3-oxo-5-alpha-steroid 4-dehydrogenase family protein
PGSC0003DMG400000987	PGSC0003DMT400002571	PGSC0003DMC400001875	PGSC0003DMP400001875	Conserved gene of unknown function
PGSC0003DMG400000988	PGSC0003DMT400002573	PGSC0003DMC400001876	PGSC0003DMP400001876	Synovial sarcoma associated ss18 protein
PGSC0003DMG400000988	PGSC0003DMT400002574	PGSC0003DMC400001877	PGSC0003DMP400001877	Synovial sarcoma associated ss18 protein
PGSC0003DMG400000991	PGSC0003DMT400002583	PGSC0003DMC400001879	PGSC0003DMP400001879	Mitochondrial glycoprotein
PGSC0003DMG400000991	PGSC0003DMT400002584	PGSC0003DMC400001880	PGSC0003DMP400001880	Mitochondrial glycoprotein
PGSC0003DMG400000993	PGSC0003DMT400002590	PGSC0003DMC400001883	PGSC0003DMP400001883	Pentatricopeptide repeat-containing protein
PGSC0003DMG400000994	PGSC0003DMT400002591	PGSC0003DMC400001884	PGSC0003DMP400001884	Calcium-dependent protein kinase 3
PGSC0003DMG400000994	PGSC0003DMT400002592	PGSC0003DMC400001885	PGSC0003DMP400001885	Calcium-dependent protein kinase 3
PGSC0003DMG400000995	PGSC0003DMT400002593	PGSC0003DMC400001886	PGSC0003DMP400001886	Phosphoribosylaminoimidazole carboxylase
PGSC0003DMG400000995	PGSC0003DMT400002595	PGSC0003DMC400001887	PGSC0003DMP400001887	Phosphoribosylaminoimidazole carboxylase
PGSC0003DMG400000996	PGSC0003DMT400002596	PGSC0003DMC400001888	PGSC0003DMP400001888	Receptor-kinase
PGSC0003DMG400000996	PGSC0003DMT400002597	PGSC0003DMC400001889	PGSC0003DMP400001889	Receptor-kinase
PGSC0003DMG400000996	PGSC0003DMT400002598	PGSC0003DMC400001890	PGSC0003DMP400001890	Receptor-kinase
PGSC0003DMG400000997	PGSC0003DMT400002599	PGSC0003DMC400001891	PGSC0003DMP400001891	Zinc finger protein
PGSC0003DMG400000998	PGSC0003DMT400002602	PGSC0003DMC400001893	PGSC0003DMP400001893	Nucleic acid binding protein
PGSC0003DMG400000999	PGSC0003DMT400002603	PGSC0003DMC400001894	PGSC0003DMP400001894	Sequence-specific DNA binding / transcription factor
PGSC0003DMG400001001	PGSC0003DMT400002606	PGSC0003DMC400001896	PGSC0003DMP400001896	Conserved gene of unknown function
PGSC0003DMG400001002	PGSC0003DMT400002607	PGSC0003DMC400001897	PGSC0003DMP400001897	Gag-pol polyprotein
PGSC0003DMG400001003	PGSC0003DMT400002609	PGSC0003DMC400001898	PGSC0003DMP400001898	Cytochrome c
PGSC0003DMG400001006	PGSC0003DMT400002617	PGSC0003DMC400001904	PGSC0003DMP400001904	Non-lysosomal glucosylceramidase
PGSC0003DMG400001006	PGSC0003DMT400002618	PGSC0003DMC400001905	PGSC0003DMP400001905	Non-lysosomal glucosylceramidase
PGSC0003DMG400001006	PGSC0003DMT400002619	PGSC0003DMC400001906	PGSC0003DMP400001906	Non-lysosomal glucosylceramidase
PGSC0003DMG400001006	PGSC0003DMT400002621	PGSC0003DMC400001908	PGSC0003DMP400001908	Non-lysosomal glucosylceramidase
PGSC0003DMG400001007	PGSC0003DMT400002622	PGSC0003DMC400001909	PGSC0003DMP400001909	Gene of unknown function
PGSC0003DMG400001009	PGSC0003DMT400002628	PGSC0003DMC400001912	PGSC0003DMP400001912	Gene of unknown function
PGSC0003DMG400001011	PGSC0003DMT400002631	PGSC0003DMC400001914	PGSC0003DMP400001914	Gene of unknown function
PGSC0003DMG400001014	PGSC0003DMT400002642	PGSC0003DMC400001921	PGSC0003DMP400001921	H+-transporting two-sector ATPase, alpha/beta subunit, central region
PGSC0003DMG400001015	PGSC0003DMT400002644	PGSC0003DMC400001922	PGSC0003DMP400001922	Phosphatase
PGSC0003DMG400001015	PGSC0003DMT400002645	PGSC0003DMC400001923	PGSC0003DMP400001923	Phosphatase
PGSC0003DMG400001016	PGSC0003DMT400002647	PGSC0003DMC400001924	PGSC0003DMP400001924	Conserved gene of unknown function
PGSC0003DMG400001016	PGSC0003DMT400002648	PGSC0003DMC400001925	PGSC0003DMP400001925	Conserved gene of unknown function
PGSC0003DMG400001017	PGSC0003DMT400002653	PGSC0003DMC400001926	PGSC0003DMP400001926	Gene of unknown function
PGSC0003DMG400001018	PGSC0003DMT400002654	PGSC0003DMC400001927	PGSC0003DMP400001927	Gene of unknown function
PGSC0003DMG400001024	PGSC0003DMT400002661	PGSC0003DMC400001930	PGSC0003DMP400001930	Gene of unknown function
PGSC0003DMG400001026	PGSC0003DMT400002664	PGSC0003DMC400001933	PGSC0003DMP400001933	Conserved gene of unknown function
PGSC0003DMG400001027	PGSC0003DMT400002667	PGSC0003DMC400001934	PGSC0003DMP400001934	Phytochelatin synthetase
PGSC0003DMG400001028	PGSC0003DMT400002668	PGSC0003DMC400001935	PGSC0003DMP400001935	Pollen Ole e 1 allergen and extensin
PGSC0003DMG400001030	PGSC0003DMT400002671	PGSC0003DMC400001938	PGSC0003DMP400001938	10 kDa putative secreted protein
PGSC0003DMG400001031	PGSC0003DMT400002673	PGSC0003DMC400001939	PGSC0003DMP400001939	Protein COBRA
PGSC0003DMG400001031	PGSC0003DMT400002674	PGSC0003DMC400001940	PGSC0003DMP400001940	Protein COBRA
PGSC0003DMG400001031	PGSC0003DMT400002675	PGSC0003DMC400001941	PGSC0003DMP400001941	Protein COBRA
PGSC0003DMG400001031	PGSC0003DMT400002676	PGSC0003DMC400001942	PGSC0003DMP400001942	Protein COBRA
PGSC0003DMG400001032	PGSC0003DMT400002677	PGSC0003DMC400001943	PGSC0003DMP400001943	COBRA 10
PGSC0003DMG400001032	PGSC0003DMT400002678	PGSC0003DMC400001944	PGSC0003DMP400001944	COBRA 10
PGSC0003DMG400001033	PGSC0003DMT400002679	PGSC0003DMC400001945	PGSC0003DMP400001945	Pis v 1 allergen 2S albumin
PGSC0003DMG400001035	PGSC0003DMT400002684	PGSC0003DMC400001948	PGSC0003DMP400001948	Serine hydroxymethyltransferase
PGSC0003DMG400001036	PGSC0003DMT400002688	PGSC0003DMC400001949	PGSC0003DMP400001949	COBRA 11
PGSC0003DMG400001038	PGSC0003DMT400002692	PGSC0003DMC400001951	PGSC0003DMP400001951	Early nodulin 55-2
PGSC0003DMG400001039	PGSC0003DMT400002693	PGSC0003DMC400001952	PGSC0003DMP400001952	Hypothetical repeat protein
PGSC0003DMG400001041	PGSC0003DMT400002701	PGSC0003DMC400001956	PGSC0003DMP400001956	Glucose-6-phosphate/phosphate translocator 1, chloroplast
PGSC0003DMG400001041	PGSC0003DMT400002702	PGSC0003DMC400001957	PGSC0003DMP400001957	Glucose-6-phosphate/phosphate translocator 1, chloroplast
PGSC0003DMG400001041	PGSC0003DMT400002703	PGSC0003DMC400001958	PGSC0003DMP400001958	Glucose-6-phosphate/phosphate translocator 1, chloroplast
PGSC0003DMG400001041	PGSC0003DMT400002704	PGSC0003DMC400001959	PGSC0003DMP400001959	Glucose-6-phosphate/phosphate translocator 1, chloroplast
PGSC0003DMG400001042	PGSC0003DMT400002709	PGSC0003DMC400001960	PGSC0003DMP400001960	GTPase activating protein
PGSC0003DMG400001042	PGSC0003DMT400002710	PGSC0003DMC400001961	PGSC0003DMP400001961	GTPase activating protein
PGSC0003DMG400001042	PGSC0003DMT400002711	PGSC0003DMC400001962	PGSC0003DMP400001962	GTPase activating protein
PGSC0003DMG400001047	PGSC0003DMT400002717	PGSC0003DMC400001963	PGSC0003DMP400001963	Thioredoxin domain-containing protein
PGSC0003DMG400001047	PGSC0003DMT400002718	PGSC0003DMC400001964	PGSC0003DMP400001964	Thioredoxin domain-containing protein
PGSC0003DMG400001047	PGSC0003DMT400002719	PGSC0003DMC400001965	PGSC0003DMP400001965	Thioredoxin domain-containing protein
PGSC0003DMG400001048	PGSC0003DMT400002721	PGSC0003DMC400001966	PGSC0003DMP400001966	Tryptophan synthase beta subunit
PGSC0003DMG400001048	PGSC0003DMT400002722	PGSC0003DMC400001967	PGSC0003DMP400001967	Tryptophan synthase beta subunit
PGSC0003DMG400001049	PGSC0003DMT400002723	PGSC0003DMC400001968	PGSC0003DMP400001968	Gene of unknown function
PGSC0003DMG400001052	PGSC0003DMT400002726	PGSC0003DMC400001969	PGSC0003DMP400001969	2S albumin
PGSC0003DMG400001053	PGSC0003DMT400002727	PGSC0003DMC400001970	PGSC0003DMP400001970	Septum-promoting GTP-binding protein 1 (GTPase spg1)
PGSC0003DMG400001055	PGSC0003DMT400002729	PGSC0003DMC400001972	PGSC0003DMP400001972	Gene of unknown function
PGSC0003DMG400001056	PGSC0003DMT400002731	PGSC0003DMC400001973	PGSC0003DMP400001973	TOR (TARGET OF RAPAMYCIN); 1-phosphatidylinositol-3-kinase/ protein binding
PGSC0003DMG400001057	PGSC0003DMT400002733	PGSC0003DMC400001974	PGSC0003DMP400001974	Soul heme-binding family protein
PGSC0003DMG400001058	PGSC0003DMT400002734	PGSC0003DMC400001975	PGSC0003DMP400001975	Beta-ketoacyl-coa synthase family protein
PGSC0003DMG400001059	PGSC0003DMT400002735	PGSC0003DMC400001976	PGSC0003DMP400001976	Serine/threonine-protein kinase PBS1
PGSC0003DMG400001059	PGSC0003DMT400002736	PGSC0003DMC400001977	PGSC0003DMP400001977	Serine/threonine-protein kinase PBS1
PGSC0003DMG400001060	PGSC0003DMT400002738	PGSC0003DMC400001978	PGSC0003DMP400001978	Brassinosteroid hydroxylase
PGSC0003DMG400001063	PGSC0003DMT400002741	PGSC0003DMC400001981	PGSC0003DMP400001981	Ring finger protein
PGSC0003DMG400001064	PGSC0003DMT400002742	PGSC0003DMC400001982	PGSC0003DMP400001982	Conserved gene of unknown function
PGSC0003DMG400001064	PGSC0003DMT400002743	PGSC0003DMC400001983	PGSC0003DMP400001983	Conserved gene of unknown function
PGSC0003DMG400001065	PGSC0003DMT400002745	PGSC0003DMC400001984	PGSC0003DMP400001984	Histone H2A
PGSC0003DMG400001066	PGSC0003DMT400002746	PGSC0003DMC400001985	PGSC0003DMP400001985	Potassium channel
PGSC0003DMG400001066	PGSC0003DMT400002748	PGSC0003DMC400001986	PGSC0003DMP400001986	Potassium channel
PGSC0003DMG400001066	PGSC0003DMT400002749	PGSC0003DMC400001987	PGSC0003DMP400001987	Potassium channel
PGSC0003DMG400001067	PGSC0003DMT400002750	PGSC0003DMC400001988	PGSC0003DMP400001988	Ethylene-responsive element-binding protein
PGSC0003DMG400001069	PGSC0003DMT400002755	PGSC0003DMC400001992	PGSC0003DMP400001992	Protein phosphatase 2a, regulatory subunit
PGSC0003DMG400001070	PGSC0003DMT400002762	PGSC0003DMC400001999	PGSC0003DMP400001999	Acyl-ACP thioesterase B
PGSC0003DMG400001071	PGSC0003DMT400002767	PGSC0003DMC400002001	PGSC0003DMP400002001	Sulfate transporter
PGSC0003DMG400001072	PGSC0003DMT400002768	PGSC0003DMC400002002	PGSC0003DMP400002002	Leucine-rich repeat extensin 3
PGSC0003DMG400001073	PGSC0003DMT400002769	PGSC0003DMC400002003	PGSC0003DMP400002003	Methyltransferase family protein
PGSC0003DMG400001074	PGSC0003DMT400002770	PGSC0003DMC400002004	PGSC0003DMP400002004	Gene of unknown function
PGSC0003DMG400001075	PGSC0003DMT400002771	PGSC0003DMC400002005	PGSC0003DMP400002005	Hsr201 protein
PGSC0003DMG400001076	PGSC0003DMT400002773	PGSC0003DMC400002006	PGSC0003DMP400002006	Hsr201 protein
PGSC0003DMG400001077	PGSC0003DMT400002777	PGSC0003DMC400002007	PGSC0003DMP400002007	Condensin complex subunit 2
PGSC0003DMG400001078	PGSC0003DMT400002779	PGSC0003DMC400002008	PGSC0003DMP400002008	Fatty acid hydroperoxide lyase
PGSC0003DMG400001079	PGSC0003DMT400002780	PGSC0003DMC400002009	PGSC0003DMP400002009	Lipid-A-disaccharide synthase
PGSC0003DMG400001079	PGSC0003DMT400002781	PGSC0003DMC400002010	PGSC0003DMP400002010	Lipid-A-disaccharide synthase
PGSC0003DMG400001079	PGSC0003DMT400002782	PGSC0003DMC400002011	PGSC0003DMP400002011	Lipid-A-disaccharide synthase
PGSC0003DMG400001079	PGSC0003DMT400002783	PGSC0003DMC400002012	PGSC0003DMP400002012	Lipid-A-disaccharide synthase
PGSC0003DMG400001079	PGSC0003DMT400002784	PGSC0003DMC400002013	PGSC0003DMP400002013	Lipid-A-disaccharide synthase
PGSC0003DMG400001080	PGSC0003DMT400002786	PGSC0003DMC400002014	PGSC0003DMP400002014	GD3B
PGSC0003DMG400001080	PGSC0003DMT400002787	PGSC0003DMC400002015	PGSC0003DMP400002015	GD3B
PGSC0003DMG400001081	PGSC0003DMT400002788	PGSC0003DMC400002016	PGSC0003DMP400002016	NBS-LRR protein
PGSC0003DMG400001082	PGSC0003DMT400002789	PGSC0003DMC400002017	PGSC0003DMP400002017	ATP synthase subunit H protein
PGSC0003DMG400001083	PGSC0003DMT400002790	PGSC0003DMC400002018	PGSC0003DMP400002018	Topoisomerase I
PGSC0003DMG400001083	PGSC0003DMT400002791	PGSC0003DMC400002019	PGSC0003DMP400002019	Topoisomerase I
PGSC0003DMG400001084	PGSC0003DMT400002793	PGSC0003DMC400002020	PGSC0003DMP400002020	Conserved gene of unknown function
PGSC0003DMG400001085	PGSC0003DMT400002794	PGSC0003DMC400002021	PGSC0003DMP400002021	Cell differentiation protein Rcd1
PGSC0003DMG400001086	PGSC0003DMT400002796	PGSC0003DMC400002022	PGSC0003DMP400002022	Cell differentiation protein rcd1
PGSC0003DMG400001087	PGSC0003DMT400002798	PGSC0003DMC400002023	PGSC0003DMP400002023	Gene of unknown function
PGSC0003DMG400001088	PGSC0003DMT400002800	PGSC0003DMC400002024	PGSC0003DMP400002024	Gene of unknown function
PGSC0003DMG400001089	PGSC0003DMT400002802	PGSC0003DMC400002025	PGSC0003DMP400002025	Conserved gene of unknown function
PGSC0003DMG400001090	PGSC0003DMT400002803	PGSC0003DMC400002026	PGSC0003DMP400002026	AT hook motif-containing protein
PGSC0003DMG400001090	PGSC0003DMT400002805	PGSC0003DMC400002028	PGSC0003DMP400002028	AT hook motif-containing protein
PGSC0003DMG400001091	PGSC0003DMT400002806	PGSC0003DMC400002029	PGSC0003DMP400002029	Receptor serine-threonine protein kinase
PGSC0003DMG400001091	PGSC0003DMT400002807	PGSC0003DMC400002030	PGSC0003DMP400002030	Receptor serine-threonine protein kinase
PGSC0003DMG400001092	PGSC0003DMT400002808	PGSC0003DMC400002031	PGSC0003DMP400002031	UDP-glucoronosyl/UDP-glucosyl transferase family protein
PGSC0003DMG400001093	PGSC0003DMT400002809	PGSC0003DMC400002032	PGSC0003DMP400002032	Conserved gene of unknown function
PGSC0003DMG400001094	PGSC0003DMT400002810	PGSC0003DMC400002033	PGSC0003DMP400002033	Protein phosphatase 2c
PGSC0003DMG400001096	PGSC0003DMT400002815	PGSC0003DMC400002038	PGSC0003DMP400002038	Transporter
PGSC0003DMG400001096	PGSC0003DMT400002816	PGSC0003DMC400002039	PGSC0003DMP400002039	Transporter
PGSC0003DMG400001097	PGSC0003DMT400002817	PGSC0003DMC400002040	PGSC0003DMP400002040	Pollen ole e 1 allergen and extensin family protein
PGSC0003DMG400001098	PGSC0003DMT400002818	PGSC0003DMC400002041	PGSC0003DMP400002041	Cytochrome P450
PGSC0003DMG400001099	PGSC0003DMT400002820	PGSC0003DMC400002042	PGSC0003DMP400002042	Chloroplast lipocalin
PGSC0003DMG400001100	PGSC0003DMT400002822	PGSC0003DMC400002043	PGSC0003DMP400002043	Electron transport oxidoreductase
PGSC0003DMG400001104	PGSC0003DMT400002828	PGSC0003DMC400002047	PGSC0003DMP400002047	DEAD-box ATP-dependent RNA helicase 37
PGSC0003DMG400001105	PGSC0003DMT400002830	PGSC0003DMC400002048	PGSC0003DMP400002048	Sphingosine-1-phosphate phosphohydrolase
PGSC0003DMG400001105	PGSC0003DMT400002831	PGSC0003DMC400002049	PGSC0003DMP400002049	Sphingosine-1-phosphate phosphohydrolase
PGSC0003DMG400001106	PGSC0003DMT400002832	PGSC0003DMC400002050	PGSC0003DMP400002050	Gene of unknown function
PGSC0003DMG400001107	PGSC0003DMT400002835	PGSC0003DMC400002051	PGSC0003DMP400002051	Gene of unknown function
PGSC0003DMG400001108	PGSC0003DMT400002837	PGSC0003DMC400002052	PGSC0003DMP400002052	Gene of unknown function
PGSC0003DMG400001110	PGSC0003DMT400002842	PGSC0003DMC400002057	PGSC0003DMP400002057	Protein GIGANTEA
PGSC0003DMG400001111	PGSC0003DMT400002845	PGSC0003DMC400002058	PGSC0003DMP400002058	Metal tolerance protein 4
PGSC0003DMG400001114	PGSC0003DMT400002856	PGSC0003DMC400002063	PGSC0003DMP400002063	TLP domain class transcription factor
PGSC0003DMG400001114	PGSC0003DMT400002857	PGSC0003DMC400002064	PGSC0003DMP400002064	TLP domain class transcription factor
PGSC0003DMG400001114	PGSC0003DMT400002858	PGSC0003DMC400002065	PGSC0003DMP400002065	TLP domain class transcription factor
PGSC0003DMG400001115	PGSC0003DMT400002859	PGSC0003DMC400002066	PGSC0003DMP400002066	Conserved gene of unknown function
PGSC0003DMG400001117	PGSC0003DMT400002865	PGSC0003DMC400002072	PGSC0003DMP400002072	Protoporphyrinogen oxidase
PGSC0003DMG400001117	PGSC0003DMT400002866	PGSC0003DMC400002073	PGSC0003DMP400002073	Protoporphyrinogen oxidase
PGSC0003DMG400001117	PGSC0003DMT400002867	PGSC0003DMC400002074	PGSC0003DMP400002074	Protoporphyrinogen oxidase
PGSC0003DMG400001117	PGSC0003DMT400002868	PGSC0003DMC400002075	PGSC0003DMP400002075	Protoporphyrinogen oxidase
PGSC0003DMG400001118	PGSC0003DMT400002869	PGSC0003DMC400002076	PGSC0003DMP400002076	Zinc finger protein
PGSC0003DMG400001119	PGSC0003DMT400002870	PGSC0003DMC400002077	PGSC0003DMP400002077	Histone H3.2
PGSC0003DMG400001120	PGSC0003DMT400002871	PGSC0003DMC400002078	PGSC0003DMP400002078	Ribonuclease P
PGSC0003DMG400001120	PGSC0003DMT400002872	PGSC0003DMC400002079	PGSC0003DMP400002079	Ribonuclease P
PGSC0003DMG400001121	PGSC0003DMT400002874	PGSC0003DMC400002081	PGSC0003DMP400002081	Cysteine desulfurylase
PGSC0003DMG400001122	PGSC0003DMT400002875	PGSC0003DMC400002082	PGSC0003DMP400002082	Coiled-coil protein
PGSC0003DMG400001122	PGSC0003DMT400002876	PGSC0003DMC400002083	PGSC0003DMP400002083	Coiled-coil protein
PGSC0003DMG400001123	PGSC0003DMT400002877	PGSC0003DMC400002084	PGSC0003DMP400002084	Protein translocase subunit secA
PGSC0003DMG400001126	PGSC0003DMT400002881	PGSC0003DMC400002087	PGSC0003DMP400002087	Zinc knuckle (CCHC-type) family protein
PGSC0003DMG400001126	PGSC0003DMT400002883	PGSC0003DMC400002089	PGSC0003DMP400002089	Zinc knuckle (CCHC-type) family protein
PGSC0003DMG400001127	PGSC0003DMT400002887	PGSC0003DMC400002092	PGSC0003DMP400002092	Histone H1F
PGSC0003DMG400001127	PGSC0003DMT400002888	PGSC0003DMC400002093	PGSC0003DMP400002093	Histone H1F
PGSC0003DMG400001128	PGSC0003DMT400002889	PGSC0003DMC400002094	PGSC0003DMP400002094	40S ribosomal protein S15
PGSC0003DMG400001128	PGSC0003DMT400002890	PGSC0003DMC400002095	PGSC0003DMP400002095	40S ribosomal protein S15
PGSC0003DMG400001129	PGSC0003DMT400002891	PGSC0003DMC400002096	PGSC0003DMP400002096	DNA-directed RNA polymerase II 19 kD polypeptide rpb7
PGSC0003DMG400001130	PGSC0003DMT400002893	PGSC0003DMC400002098	PGSC0003DMP400002098	Phosphatidate cytidylyltransferase
PGSC0003DMG400001131	PGSC0003DMT400002898	PGSC0003DMC400002100	PGSC0003DMP400002100	RNA binding
PGSC0003DMG400001135	PGSC0003DMT400002904	PGSC0003DMC400002105	PGSC0003DMP400002105	Conserved gene of unknown function
PGSC0003DMG400001136	PGSC0003DMT400002906	PGSC0003DMC400002107	PGSC0003DMP400002107	Clathrin coat assembly protein ap-1
PGSC0003DMG400001137	PGSC0003DMT400002908	PGSC0003DMC400002109	PGSC0003DMP400002109	Uncharacterized mitochondrial protein
PGSC0003DMG400001138	PGSC0003DMT400002909	PGSC0003DMC400002110	PGSC0003DMP400002110	Conserved gene of unknown function
PGSC0003DMG400001139	PGSC0003DMT400002911	PGSC0003DMC400002111	PGSC0003DMP400002111	Carboxyl-terminal proteinase
PGSC0003DMG400001142	PGSC0003DMT400002919	PGSC0003DMC400002113	PGSC0003DMP400002113	Gene of unknown function
PGSC0003DMG400001143	PGSC0003DMT400002920	PGSC0003DMC400002114	PGSC0003DMP400002114	Mads box protein
PGSC0003DMG400001144	PGSC0003DMT400002922	PGSC0003DMC400002115	PGSC0003DMP400002115	Cytochrome P450 92B1
PGSC0003DMG400001144	PGSC0003DMT400002923	PGSC0003DMC400002116	PGSC0003DMP400002116	Cytochrome P450 92B1
PGSC0003DMG400001145	PGSC0003DMT400002924	PGSC0003DMC400002117	PGSC0003DMP400002117	High-affinity nitrate transporter
PGSC0003DMG400001146	PGSC0003DMT400002927	PGSC0003DMC400002118	PGSC0003DMP400002118	Snf1-kinase beta subunit, plants
PGSC0003DMG400001147	PGSC0003DMT400002930	PGSC0003DMC400002121	PGSC0003DMP400002121	Conserved gene of unknown function
PGSC0003DMG400001147	PGSC0003DMT400002931	PGSC0003DMC400002122	PGSC0003DMP400002122	Conserved gene of unknown function
PGSC0003DMG400001148	PGSC0003DMT400002933	PGSC0003DMC400002124	PGSC0003DMP400002124	RuBisCO large subunit-binding protein subunit alpha, chloroplastic
PGSC0003DMG400001149	PGSC0003DMT400002934	PGSC0003DMC400002125	PGSC0003DMP400002125	Allene oxide synthase 2
PGSC0003DMG400001150	PGSC0003DMT400002935	PGSC0003DMC400002126	PGSC0003DMP400002126	Cysteine-type peptidase
PGSC0003DMG400001150	PGSC0003DMT400002938	PGSC0003DMC400002127	PGSC0003DMP400002127	Cysteine-type peptidase
PGSC0003DMG400001152	PGSC0003DMT400002947	PGSC0003DMC400002132	PGSC0003DMP400002132	FK506-binding protein
PGSC0003DMG400001153	PGSC0003DMT400002949	PGSC0003DMC400002134	PGSC0003DMP400002134	Conserved gene of unknown function
PGSC0003DMG400001154	PGSC0003DMT400002951	PGSC0003DMC400002135	PGSC0003DMP400002135	Gene of unknown function
PGSC0003DMG400001155	PGSC0003DMT400002955	PGSC0003DMC400002136	PGSC0003DMP400002136	Arf gtpase-activating protein
PGSC0003DMG400001157	PGSC0003DMT400002958	PGSC0003DMC400002137	PGSC0003DMP400002137	Gene of unknown function
PGSC0003DMG400001158	PGSC0003DMT400002959	PGSC0003DMC400002138	PGSC0003DMP400002138	ESC
PGSC0003DMG400001160	PGSC0003DMT400002962	PGSC0003DMC400002141	PGSC0003DMP400002141	Conserved gene of unknown function
PGSC0003DMG400001161	PGSC0003DMT400002963	PGSC0003DMC400002142	PGSC0003DMP400002142	MYC transcription factor
PGSC0003DMG400001162	PGSC0003DMT400002964	PGSC0003DMC400002143	PGSC0003DMP400002143	SnRK1-interacting protein 1
PGSC0003DMG400001165	PGSC0003DMT400002968	PGSC0003DMC400002144	PGSC0003DMP400002144	Conserved gene of unknown function
PGSC0003DMG400001166	PGSC0003DMT400002969	PGSC0003DMC400002145	PGSC0003DMP400002145	RNA-directed DNA polymerase (Reverse transcriptase)
PGSC0003DMG400001167	PGSC0003DMT400002970	PGSC0003DMC400002146	PGSC0003DMP400002146	Gene of unknown function
PGSC0003DMG400001168	PGSC0003DMT400002975	PGSC0003DMC400002147	PGSC0003DMP400002147	Gene of unknown function
PGSC0003DMG400001170	PGSC0003DMT400002979	PGSC0003DMC400002150	PGSC0003DMP400002150	Carbonic anhydrase
PGSC0003DMG400001171	PGSC0003DMT400002980	PGSC0003DMC400002151	PGSC0003DMP400002151	RNase H family protein
PGSC0003DMG400001172	PGSC0003DMT400002981	PGSC0003DMC400002152	PGSC0003DMP400002152	Conserved gene of unknown function
PGSC0003DMG400001174	PGSC0003DMT400002985	PGSC0003DMC400002154	PGSC0003DMP400002154	Conserved gene of unknown function
PGSC0003DMG400001175	PGSC0003DMT400002986	PGSC0003DMC400002155	PGSC0003DMP400002155	Gene of unknown function
PGSC0003DMG400001176	PGSC0003DMT400002988	PGSC0003DMC400002156	PGSC0003DMP400002156	Gene of unknown function
PGSC0003DMG400001177	PGSC0003DMT400002989	PGSC0003DMC400002157	PGSC0003DMP400002157	Gene of unknown function
PGSC0003DMG400001178	PGSC0003DMT400002991	PGSC0003DMC400002158	PGSC0003DMP400002158	Conserved gene of unknown function
PGSC0003DMG400001179	PGSC0003DMT400002993	PGSC0003DMC400002159	PGSC0003DMP400002159	Carboxylesterase
PGSC0003DMG400001179	PGSC0003DMT400002994	PGSC0003DMC400002160	PGSC0003DMP400002160	Carboxylesterase
PGSC0003DMG400001179	PGSC0003DMT400002995	PGSC0003DMC400002161	PGSC0003DMP400002161	Carboxylesterase
PGSC0003DMG400001180	PGSC0003DMT400002997	PGSC0003DMC400002162	PGSC0003DMP400002162	Cytochrome b561
PGSC0003DMG400001181	PGSC0003DMT400002999	PGSC0003DMC400002163	PGSC0003DMP400002163	ACI19
PGSC0003DMG400001181	PGSC0003DMT400003000	PGSC0003DMC400002164	PGSC0003DMP400002164	ACI19
PGSC0003DMG400001182	PGSC0003DMT400003001	PGSC0003DMC400002165	PGSC0003DMP400002165	RING zinc finger protein 1
PGSC0003DMG400001182	PGSC0003DMT400003003	PGSC0003DMC400002167	PGSC0003DMP400002167	RING zinc finger protein 1
PGSC0003DMG400001183	PGSC0003DMT400003004	PGSC0003DMC400002168	PGSC0003DMP400002168	Glycosyltransferase family GT8 protein
PGSC0003DMG400001184	PGSC0003DMT400003005	PGSC0003DMC400002169	PGSC0003DMP400002169	Pentatricopeptide repeat-containing protein
PGSC0003DMG400001185	PGSC0003DMT400003006	PGSC0003DMC400002170	PGSC0003DMP400002170	Serine-threonine protein kinase, plant-type
PGSC0003DMG400001186	PGSC0003DMT400003007	PGSC0003DMC400002171	PGSC0003DMP400002171	Pentatricopeptide repeat-containing protein
PGSC0003DMG400001188	PGSC0003DMT400003009	PGSC0003DMC400002172	PGSC0003DMP400002172	DVL protein
PGSC0003DMG400001189	PGSC0003DMT400003010	PGSC0003DMC400002173	PGSC0003DMP400002173	Heat shock protein binding protein
PGSC0003DMG400001189	PGSC0003DMT400003011	PGSC0003DMC400002174	PGSC0003DMP400002174	Heat shock protein binding protein
PGSC0003DMG400001190	PGSC0003DMT400003012	PGSC0003DMC400002175	PGSC0003DMP400002175	Conserved gene of unknown function
PGSC0003DMG400001191	PGSC0003DMT400003013	PGSC0003DMC400002176	PGSC0003DMP400002176	Nucleolin
PGSC0003DMG400001193	PGSC0003DMT400003016	PGSC0003DMC400002179	PGSC0003DMP400002179	Pectinesterase
PGSC0003DMG400001194	PGSC0003DMT400003017	PGSC0003DMC400002180	PGSC0003DMP400002180	RALFL33
PGSC0003DMG400001195	PGSC0003DMT400003018	PGSC0003DMC400002181	PGSC0003DMP400002181	Outer envelope membrane protein
PGSC0003DMG400001197	PGSC0003DMT400003021	PGSC0003DMC400002184	PGSC0003DMP400002184	Conserved gene of unknown function
PGSC0003DMG400001198	PGSC0003DMT400003023	PGSC0003DMC400002185	PGSC0003DMP400002185	Conserved gene of unknown function
PGSC0003DMG400001199	PGSC0003DMT400003025	PGSC0003DMC400002186	PGSC0003DMP400002186	Basic 7S globulin 2 small subunit
PGSC0003DMG400001201	PGSC0003DMT400003034	PGSC0003DMC400002195	PGSC0003DMP400002195	Gene of unknown function
PGSC0003DMG400001203	PGSC0003DMT400003036	PGSC0003DMC400002196	PGSC0003DMP400002196	Gene of unknown function
PGSC0003DMG400001204	PGSC0003DMT400003037	PGSC0003DMC400002197	PGSC0003DMP400002197	Gene of unknown function
PGSC0003DMG400001205	PGSC0003DMT400003038	PGSC0003DMC400002198	PGSC0003DMP400002198	Conserved gene of unknown function
PGSC0003DMG400001206	PGSC0003DMT400003039	PGSC0003DMC400002199	PGSC0003DMP400002199	Peroxisomal enoyl-CoA hydratase/isomerase family protein
PGSC0003DMG400001207	PGSC0003DMT400003040	PGSC0003DMC400002200	PGSC0003DMP400002200	Zinc finger protein
PGSC0003DMG400001209	PGSC0003DMT400003049	PGSC0003DMC400002202	PGSC0003DMP400002202	Beta-glucosidase
PGSC0003DMG400001210	PGSC0003DMT400003050	PGSC0003DMC400002203	PGSC0003DMP400002203	Beta-glucosidase
PGSC0003DMG400001211	PGSC0003DMT400003052	PGSC0003DMC400002204	PGSC0003DMP400002204	Hydrolase, hydrolyzing O-glycosyl compounds
PGSC0003DMG400001211	PGSC0003DMT400003054	PGSC0003DMC400002205	PGSC0003DMP400002205	Hydrolase, hydrolyzing O-glycosyl compounds
PGSC0003DMG400001211	PGSC0003DMT400003055	PGSC0003DMC400002206	PGSC0003DMP400002206	Hydrolase, hydrolyzing O-glycosyl compounds
PGSC0003DMG400001213	PGSC0003DMT400003061	PGSC0003DMC400002208	PGSC0003DMP400002208	ATP binding protein
PGSC0003DMG400001214	PGSC0003DMT400003063	PGSC0003DMC400002209	PGSC0003DMP400002209	NADH-ubiquinone oxidoreductase chain 2
PGSC0003DMG400001215	PGSC0003DMT400003064	PGSC0003DMC400002210	PGSC0003DMP400002210	Unknow protein
PGSC0003DMG400001216	PGSC0003DMT400003066	PGSC0003DMC400002211	PGSC0003DMP400002211	Gene of unknown function
PGSC0003DMG400001217	PGSC0003DMT400003068	PGSC0003DMC400002212	PGSC0003DMP400002212	Gene of unknown function
PGSC0003DMG400001218	PGSC0003DMT400003071	PGSC0003DMC400002213	PGSC0003DMP400002213	Type I MADS box transcription factor
PGSC0003DMG400001219	PGSC0003DMT400003073	PGSC0003DMC400002214	PGSC0003DMP400002214	Mads box protein
PGSC0003DMG400001220	PGSC0003DMT400003075	PGSC0003DMC400002215	PGSC0003DMP400002215	Gene of unknown function
PGSC0003DMG400001221	PGSC0003DMT400003078	PGSC0003DMC400002216	PGSC0003DMP400002216	EARLY flowering 4 protein
PGSC0003DMG400001223	PGSC0003DMT400003082	PGSC0003DMC400002220	PGSC0003DMP400002220	NAC domain protein
PGSC0003DMG400001226	PGSC0003DMT400003087	PGSC0003DMC400002223	PGSC0003DMP400002223	Gibberellin regulated protein
PGSC0003DMG400001227	PGSC0003DMT400003088	PGSC0003DMC400002224	PGSC0003DMP400002224	Gibberellin regulated protein
PGSC0003DMG400001227	PGSC0003DMT400003089	PGSC0003DMC400002225	PGSC0003DMP400002225	Gibberellin regulated protein
PGSC0003DMG400001228	PGSC0003DMT400003091	PGSC0003DMC400002226	PGSC0003DMP400002226	Cytochrome b5
PGSC0003DMG400001228	PGSC0003DMT400003093	PGSC0003DMC400002227	PGSC0003DMP400002227	Cytochrome b5
PGSC0003DMG400001229	PGSC0003DMT400003094	PGSC0003DMC400002228	PGSC0003DMP400002228	Gene of unknown function
PGSC0003DMG400001229	PGSC0003DMT400003095	PGSC0003DMC400002229	PGSC0003DMP400002229	Gene of unknown function
PGSC0003DMG400001230	PGSC0003DMT400003096	PGSC0003DMC400002230	PGSC0003DMP400002230	Gene of unknown function
PGSC0003DMG400001232	PGSC0003DMT400003098	PGSC0003DMC400002231	PGSC0003DMP400002231	Phototropic-responsive NPH3 family protein
PGSC0003DMG400001232	PGSC0003DMT400003099	PGSC0003DMC400002232	PGSC0003DMP400002232	Phototropic-responsive NPH3 family protein
PGSC0003DMG400001232	PGSC0003DMT400003100	PGSC0003DMC400002233	PGSC0003DMP400002233	Phototropic-responsive NPH3 family protein
PGSC0003DMG400001233	PGSC0003DMT400003101	PGSC0003DMC400002234	PGSC0003DMP400002234	30S ribosomal protein S1, chloroplastic
PGSC0003DMG400001234	PGSC0003DMT400003102	PGSC0003DMC400002235	PGSC0003DMP400002235	Gene of unknown function
PGSC0003DMG400001237	PGSC0003DMT400003108	PGSC0003DMC400002240	PGSC0003DMP400002240	Small GTP-binding protein
PGSC0003DMG400001240	PGSC0003DMT400003129	PGSC0003DMC400002249	PGSC0003DMP400002249	Gene of unknown function
PGSC0003DMG400001242	PGSC0003DMT400003131	PGSC0003DMC400002250	PGSC0003DMP400002250	Ubiquitin-protein ligase
PGSC0003DMG400001243	PGSC0003DMT400003134	PGSC0003DMC400002251	PGSC0003DMP400002251	Proline-rich protein
PGSC0003DMG400001244	PGSC0003DMT400003138	PGSC0003DMC400002252	PGSC0003DMP400002252	Nucleic acid binding protein
PGSC0003DMG400001244	PGSC0003DMT400003139	PGSC0003DMC400002253	PGSC0003DMP400002253	Nucleic acid binding protein
PGSC0003DMG400001244	PGSC0003DMT400003141	PGSC0003DMC400002254	PGSC0003DMP400002254	Nucleic acid binding protein
PGSC0003DMG400001246	PGSC0003DMT400003146	PGSC0003DMC400002256	PGSC0003DMP400002256	Urease
PGSC0003DMG400001246	PGSC0003DMT400003147	PGSC0003DMC400002257	PGSC0003DMP400002257	Urease
PGSC0003DMG400001246	PGSC0003DMT400003150	PGSC0003DMC400002260	PGSC0003DMP400002260	Urease
PGSC0003DMG400001246	PGSC0003DMT400003151	PGSC0003DMC400002261	PGSC0003DMP400002261	Urease
PGSC0003DMG400001247	PGSC0003DMT400003152	PGSC0003DMC400002262	PGSC0003DMP400002262	Adenylate kinase B
PGSC0003DMG400001249	PGSC0003DMT400003158	PGSC0003DMC400002267	PGSC0003DMP400002267	Gibberellin 20 oxidase
PGSC0003DMG400001251	PGSC0003DMT400003162	PGSC0003DMC400002268	PGSC0003DMP400002268	Cytochrome P450
PGSC0003DMG400001252	PGSC0003DMT400003166	PGSC0003DMC400002269	PGSC0003DMP400002269	Leucine-rich repeat protein
PGSC0003DMG400001253	PGSC0003DMT400003167	PGSC0003DMC400002270	PGSC0003DMP400002270	Gene of unknown function
PGSC0003DMG400001256	PGSC0003DMT400003173	PGSC0003DMC400002273	PGSC0003DMP400002273	Anion:sodium symporter
PGSC0003DMG400001256	PGSC0003DMT400003174	PGSC0003DMC400002274	PGSC0003DMP400002274	Anion:sodium symporter
PGSC0003DMG400001257	PGSC0003DMT400003176	PGSC0003DMC400002275	PGSC0003DMP400002275	Gene of unknown function
PGSC0003DMG400001258	PGSC0003DMT400003180	PGSC0003DMC400002277	PGSC0003DMP400002277	Conserved gene of unknown function
PGSC0003DMG400001258	PGSC0003DMT400003181	PGSC0003DMC400002278	PGSC0003DMP400002278	Conserved gene of unknown function
PGSC0003DMG400001258	PGSC0003DMT400003182	PGSC0003DMC400002279	PGSC0003DMP400002279	Conserved gene of unknown function
PGSC0003DMG400001258	PGSC0003DMT400003183	PGSC0003DMC400002280	PGSC0003DMP400002280	Conserved gene of unknown function
PGSC0003DMG400001259	PGSC0003DMT400003185	PGSC0003DMC400002281	PGSC0003DMP400002281	Gene of unknown function
PGSC0003DMG400001263	PGSC0003DMT400003198	PGSC0003DMC400002288	PGSC0003DMP400002288	CONSTANS-like zinc finger protein
PGSC0003DMG400001265	PGSC0003DMT400003202	PGSC0003DMC400002289	PGSC0003DMP400002289	Gene of unknown function
PGSC0003DMG400001266	PGSC0003DMT400003203	PGSC0003DMC400002290	PGSC0003DMP400002290	Gene of unknown function
PGSC0003DMG400001267	PGSC0003DMT400003207	PGSC0003DMC400002291	PGSC0003DMP400002291	Gene of unknown function
PGSC0003DMG400001268	PGSC0003DMT400003214	PGSC0003DMC400002293	PGSC0003DMP400002293	Gene of unknown function
PGSC0003DMG400001269	PGSC0003DMT400003215	PGSC0003DMC400002294	PGSC0003DMP400002294	Receptor kinase
PGSC0003DMG400001270	PGSC0003DMT400003222	PGSC0003DMC400002295	PGSC0003DMP400002295	Wall-associated kinase
PGSC0003DMG400001271	PGSC0003DMT400003225	PGSC0003DMC400002296	PGSC0003DMP400002296	Receptor kinase
PGSC0003DMG400001272	PGSC0003DMT400003226	PGSC0003DMC400002297	PGSC0003DMP400002297	ADP-ribosylation factor 1
PGSC0003DMG400001274	PGSC0003DMT400003228	PGSC0003DMC400002299	PGSC0003DMP400002299	SAUR family protein
PGSC0003DMG400001275	PGSC0003DMT400003230	PGSC0003DMC400002301	PGSC0003DMP400002301	Gene of unknown function
PGSC0003DMG400001276	PGSC0003DMT400003231	PGSC0003DMC400002302	PGSC0003DMP400002302	Invertase/pectin methylesterase inhibitor family protein
PGSC0003DMG400001276	PGSC0003DMT400003232	PGSC0003DMC400002303	PGSC0003DMP400002303	Invertase/pectin methylesterase inhibitor family protein
PGSC0003DMG400001277	PGSC0003DMT400003233	PGSC0003DMC400002304	PGSC0003DMP400002304	Conserved gene of unknown function
PGSC0003DMG400001278	PGSC0003DMT400003234	PGSC0003DMC400002305	PGSC0003DMP400002305	Electron carrier
PGSC0003DMG400001279	PGSC0003DMT400003235	PGSC0003DMC400002306	PGSC0003DMP400002306	Nectarin-1
PGSC0003DMG400001280	PGSC0003DMT400003236	PGSC0003DMC400002307	PGSC0003DMP400002307	Nectarin-1
PGSC0003DMG400001282	PGSC0003DMT400003239	PGSC0003DMC400002308	PGSC0003DMP400002308	Orcinol O-methyltransferase
PGSC0003DMG400001283	PGSC0003DMT400003243	PGSC0003DMC400002309	PGSC0003DMP400002309	O-methyltransferase 3
PGSC0003DMG400001285	PGSC0003DMT400003247	PGSC0003DMC400002310	PGSC0003DMP400002310	Conserved gene of unknown function
PGSC0003DMG400001286	PGSC0003DMT400003249	PGSC0003DMC400002311	PGSC0003DMP400002311	NBS-LRR root-knot nematode resistance protein
PGSC0003DMG400001287	PGSC0003DMT400003250	PGSC0003DMC400002312	PGSC0003DMP400002312	Glutamate decarboxylase isozyme 3
PGSC0003DMG400001288	PGSC0003DMT400003253	PGSC0003DMC400002315	PGSC0003DMP400002315	Conserved gene of unknown function
PGSC0003DMG400001289	PGSC0003DMT400003254	PGSC0003DMC400002316	PGSC0003DMP400002316	E8 protein homolog
PGSC0003DMG400001290	PGSC0003DMT400003257	PGSC0003DMC400002317	PGSC0003DMP400002317	Cytochrome P450 92B1
PGSC0003DMG400001291	PGSC0003DMT400003261	PGSC0003DMC400002318	PGSC0003DMP400002318	Conserved gene of unknown function
PGSC0003DMG400001292	PGSC0003DMT400003262	PGSC0003DMC400002319	PGSC0003DMP400002319	NADH dehydrogenase
PGSC0003DMG400001293	PGSC0003DMT400003263	PGSC0003DMC400002320	PGSC0003DMP400002320	MRNA, 1290 bp sequence
PGSC0003DMG400001294	PGSC0003DMT400003264	PGSC0003DMC400002321	PGSC0003DMP400002321	F-box domain-containing protein
PGSC0003DMG400001295	PGSC0003DMT400003267	PGSC0003DMC400002323	PGSC0003DMP400002323	Protein transport SEC13
PGSC0003DMG400001296	PGSC0003DMT400003268	PGSC0003DMC400002324	PGSC0003DMP400002324	Repressor, antagonist of e2f-dp complex
PGSC0003DMG400001296	PGSC0003DMT400003269	PGSC0003DMC400002325	PGSC0003DMP400002325	Repressor, antagonist of e2f-dp complex
PGSC0003DMG400001296	PGSC0003DMT400003270	PGSC0003DMC400002326	PGSC0003DMP400002326	Repressor, antagonist of e2f-dp complex
PGSC0003DMG400001297	PGSC0003DMT400003271	PGSC0003DMC400002327	PGSC0003DMP400002327	Gene of unknown function
PGSC0003DMG400001298	PGSC0003DMT400003273	PGSC0003DMC400002328	PGSC0003DMP400002328	Seed maturation
PGSC0003DMG400001299	PGSC0003DMT400003274	PGSC0003DMC400002329	PGSC0003DMP400002329	Ankyrin repeat domain protein
PGSC0003DMG400001300	PGSC0003DMT400003275	PGSC0003DMC400002330	PGSC0003DMP400002330	Conserved gene of unknown function
PGSC0003DMG400001301	PGSC0003DMT400003278	PGSC0003DMC400002331	PGSC0003DMP400002331	BRASSINOSTEROID INSENSITIVE 1-associated receptor kinase 1
PGSC0003DMG400001302	PGSC0003DMT400003279	PGSC0003DMC400002332	PGSC0003DMP400002332	CW14 protein
PGSC0003DMG400001303	PGSC0003DMT400003282	PGSC0003DMC400002333	PGSC0003DMP400002333	Atlastin
PGSC0003DMG400001304	PGSC0003DMT400003284	PGSC0003DMC400002334	PGSC0003DMP400002334	Protein P21
PGSC0003DMG400001305	PGSC0003DMT400003285	PGSC0003DMC400002335	PGSC0003DMP400002335	ATP binding protein
PGSC0003DMG400001306	PGSC0003DMT400003288	PGSC0003DMC400002336	PGSC0003DMP400002336	Pentatricopeptide repeat-containing protein
PGSC0003DMG400001307	PGSC0003DMT400003289	PGSC0003DMC400002337	PGSC0003DMP400002337	Conserved gene of unknown function
PGSC0003DMG400001307	PGSC0003DMT400003290	PGSC0003DMC400002338	PGSC0003DMP400002338	Conserved gene of unknown function
PGSC0003DMG400001310	PGSC0003DMT400003309	PGSC0003DMC400002348	PGSC0003DMP400002348	Conserved gene of unknown function
PGSC0003DMG400001311	PGSC0003DMT400003310	PGSC0003DMC400002349	PGSC0003DMP400002349	Pectate lyase P59
PGSC0003DMG400001312	PGSC0003DMT400003312	PGSC0003DMC400002350	PGSC0003DMP400002350	F-box family protein
PGSC0003DMG400001312	PGSC0003DMT400003315	PGSC0003DMC400002351	PGSC0003DMP400002351	F-box family protein
PGSC0003DMG400001312	PGSC0003DMT400003316	PGSC0003DMC400002352	PGSC0003DMP400002352	F-box family protein
PGSC0003DMG400001313	PGSC0003DMT400003317	PGSC0003DMC400002353	PGSC0003DMP400002353	UPA19
PGSC0003DMG400001313	PGSC0003DMT400003318	PGSC0003DMC400002354	PGSC0003DMP400002354	UPA19
PGSC0003DMG400001313	PGSC0003DMT400003319	PGSC0003DMC400002355	PGSC0003DMP400002355	UPA19
PGSC0003DMG400001314	PGSC0003DMT400003320	PGSC0003DMC400002356	PGSC0003DMP400002356	Ubiquitin carrier protein
PGSC0003DMG400001315	PGSC0003DMT400003322	PGSC0003DMC400002357	PGSC0003DMP400002357	Calmodulin binding protein
PGSC0003DMG400001315	PGSC0003DMT400003323	PGSC0003DMC400002358	PGSC0003DMP400002358	Calmodulin binding protein
PGSC0003DMG400001317	PGSC0003DMT400003330	PGSC0003DMC400002365	PGSC0003DMP400002365	Non-cell-autonomous protein pathway2
PGSC0003DMG400001318	PGSC0003DMT400003331	PGSC0003DMC400002366	PGSC0003DMP400002366	Non-cell-autonomous protein pathway1
PGSC0003DMG400001319	PGSC0003DMT400003334	PGSC0003DMC400002367	PGSC0003DMP400002367	Electron transporter
PGSC0003DMG400001320	PGSC0003DMT400003336	PGSC0003DMC400002369	PGSC0003DMP400002369	Alpha-tubulin
PGSC0003DMG400001321	PGSC0003DMT400003337	PGSC0003DMC400002370	PGSC0003DMP400002370	ATCUL3/ATCUL3A/CUL3/CUL3A
PGSC0003DMG400001321	PGSC0003DMT400003338	PGSC0003DMC400002371	PGSC0003DMP400002371	ATCUL3/ATCUL3A/CUL3/CUL3A
PGSC0003DMG400001321	PGSC0003DMT400003339	PGSC0003DMC400002372	PGSC0003DMP400002372	ATCUL3/ATCUL3A/CUL3/CUL3A
PGSC0003DMG400001322	PGSC0003DMT400003340	PGSC0003DMC400002373	PGSC0003DMP400002373	Non-specific lipid-transfer protein
PGSC0003DMG400001323	PGSC0003DMT400003343	PGSC0003DMC400002374	PGSC0003DMP400002374	NAC domain protein
PGSC0003DMG400001323	PGSC0003DMT400003344	PGSC0003DMC400002375	PGSC0003DMP400002375	NAC domain protein
PGSC0003DMG400001324	PGSC0003DMT400003345	PGSC0003DMC400002376	PGSC0003DMP400002376	Conserved gene of unknown function
PGSC0003DMG400001324	PGSC0003DMT400003346	PGSC0003DMC400002377	PGSC0003DMP400002377	Conserved gene of unknown function
PGSC0003DMG400001325	PGSC0003DMT400003347	PGSC0003DMC400002378	PGSC0003DMP400002378	R2R3 Myb30 transcription factor
PGSC0003DMG400001325	PGSC0003DMT400003349	PGSC0003DMC400002379	PGSC0003DMP400002379	R2R3 Myb30 transcription factor
PGSC0003DMG400001326	PGSC0003DMT400003350	PGSC0003DMC400002380	PGSC0003DMP400002380	Condensin complex components subunit
PGSC0003DMG400001326	PGSC0003DMT400003351	PGSC0003DMC400002381	PGSC0003DMP400002381	Condensin complex components subunit
PGSC0003DMG400001327	PGSC0003DMT400003353	PGSC0003DMC400002382	PGSC0003DMP400002382	60S ribosomal protein L34
PGSC0003DMG400001328	PGSC0003DMT400003355	PGSC0003DMC400002383	PGSC0003DMP400002383	Granule-bound starch synthase 2, chloroplastic/amyloplastic
PGSC0003DMG400001328	PGSC0003DMT400003356	PGSC0003DMC400002384	PGSC0003DMP400002384	Granule-bound starch synthase 2, chloroplastic/amyloplastic
PGSC0003DMG400001329	PGSC0003DMT400003357	PGSC0003DMC400002385	PGSC0003DMP400002385	Zinc finger protein
PGSC0003DMG400001330	PGSC0003DMT400003359	PGSC0003DMC400002386	PGSC0003DMP400002386	Zinc finger protein
PGSC0003DMG400001330	PGSC0003DMT400003360	PGSC0003DMC400002387	PGSC0003DMP400002387	Zinc finger protein
PGSC0003DMG400001331	PGSC0003DMT400003361	PGSC0003DMC400002388	PGSC0003DMP400002388	Gene of unknown function
PGSC0003DMG400001332	PGSC0003DMT400003363	PGSC0003DMC400002389	PGSC0003DMP400002389	SDG14 (SET DOMAIN PROTEIN 14); DNA binding / protein binding / zinc ion binding
PGSC0003DMG400001333	PGSC0003DMT400003364	PGSC0003DMC400002390	PGSC0003DMP400002390	Calcium ion binding protein
PGSC0003DMG400001335	PGSC0003DMT400003369	PGSC0003DMC400002391	PGSC0003DMP400002391	KH domain-containing protein
PGSC0003DMG400001335	PGSC0003DMT400003371	PGSC0003DMC400002393	PGSC0003DMP400002393	KH domain-containing protein
PGSC0003DMG400001336	PGSC0003DMT400003372	PGSC0003DMC400002394	PGSC0003DMP400002394	Pentatricopeptide repeat-containing protein
PGSC0003DMG400001337	PGSC0003DMT400003379	PGSC0003DMC400002395	PGSC0003DMP400002395	UPF0497 membrane protein 3
PGSC0003DMG400001338	PGSC0003DMT400003380	PGSC0003DMC400002396	PGSC0003DMP400002396	Nam 14
PGSC0003DMG400001338	PGSC0003DMT400003381	PGSC0003DMC400002397	PGSC0003DMP400002397	Nam 14
PGSC0003DMG400001339	PGSC0003DMT400003382	PGSC0003DMC400002398	PGSC0003DMP400002398	Protein 1
PGSC0003DMG400001340	PGSC0003DMT400003383	PGSC0003DMC400002399	PGSC0003DMP400002399	SPX domain-containing protein 4
PGSC0003DMG400001340	PGSC0003DMT400003384	PGSC0003DMC400002400	PGSC0003DMP400002400	SPX domain-containing protein 4
PGSC0003DMG400001340	PGSC0003DMT400003385	PGSC0003DMC400002401	PGSC0003DMP400002401	SPX domain-containing protein 4
PGSC0003DMG400001342	PGSC0003DMT400003400	PGSC0003DMC400002415	PGSC0003DMP400002415	Conserved gene of unknown function
PGSC0003DMG400001342	PGSC0003DMT400003401	PGSC0003DMC400002416	PGSC0003DMP400002416	Conserved gene of unknown function
PGSC0003DMG400001343	PGSC0003DMT400003403	PGSC0003DMC400002418	PGSC0003DMP400002418	WIN1
PGSC0003DMG400001344	PGSC0003DMT400003407	PGSC0003DMC400002422	PGSC0003DMP400002422	Conserved gene of unknown function
PGSC0003DMG400001345	PGSC0003DMT400003408	PGSC0003DMC400002423	PGSC0003DMP400002423	Pentatricopeptide repeat-containing protein
PGSC0003DMG400001348	PGSC0003DMT400003415	PGSC0003DMC400002430	PGSC0003DMP400002430	Mitochondrial saccharopine dehydrogenase
PGSC0003DMG400001349	PGSC0003DMT400003418	PGSC0003DMC400002431	PGSC0003DMP400002431	Saccharopine dehydrogenase
PGSC0003DMG400001350	PGSC0003DMT400003423	PGSC0003DMC400002433	PGSC0003DMP400002433	RRNA methylase
PGSC0003DMG400001350	PGSC0003DMT400003424	PGSC0003DMC400002434	PGSC0003DMP400002434	RRNA methylase
PGSC0003DMG400001351	PGSC0003DMT400003426	PGSC0003DMC400002436	PGSC0003DMP400002436	Ubiquitin-protein ligase
PGSC0003DMG400001352	PGSC0003DMT400003429	PGSC0003DMC400002438	PGSC0003DMP400002438	Conserved gene of unknown function
PGSC0003DMG400001353	PGSC0003DMT400003433	PGSC0003DMC400002441	PGSC0003DMP400002441	EID1-like F-box protein 2
PGSC0003DMG400001354	PGSC0003DMT400003434	PGSC0003DMC400002442	PGSC0003DMP400002442	Pentatricopeptide repeat-containing protein
PGSC0003DMG400001354	PGSC0003DMT400003436	PGSC0003DMC400002444	PGSC0003DMP400002444	Pentatricopeptide repeat-containing protein
PGSC0003DMG400001355	PGSC0003DMT400003437	PGSC0003DMC400002445	PGSC0003DMP400002445	Mitochondrial processing peptidase
PGSC0003DMG400001358	PGSC0003DMT400003443	PGSC0003DMC400002449	PGSC0003DMP400002449	Hydroxyproline-rich protein
PGSC0003DMG400001359	PGSC0003DMT400003445	PGSC0003DMC400002450	PGSC0003DMP400002450	Conserved gene of unknown function
PGSC0003DMG400001360	PGSC0003DMT400003446	PGSC0003DMC400002451	PGSC0003DMP400002451	Conserved gene of unknown function
PGSC0003DMG400001361	PGSC0003DMT400003448	PGSC0003DMC400002453	PGSC0003DMP400002453	LysM type receptor kinase
PGSC0003DMG400001361	PGSC0003DMT400003451	PGSC0003DMC400002456	PGSC0003DMP400002456	LysM type receptor kinase
PGSC0003DMG400001362	PGSC0003DMT400003454	PGSC0003DMC400002458	PGSC0003DMP400002458	Transcription factor
PGSC0003DMG400001363	PGSC0003DMT400003455	PGSC0003DMC400002459	PGSC0003DMP400002459	Esterase PIR7B
PGSC0003DMG400001364	PGSC0003DMT400003457	PGSC0003DMC400002460	PGSC0003DMP400002460	SP1L
PGSC0003DMG400001365	PGSC0003DMT400003458	PGSC0003DMC400002461	PGSC0003DMP400002461	Cop9 complex subunit 7a
PGSC0003DMG400001366	PGSC0003DMT400003459	PGSC0003DMC400002462	PGSC0003DMP400002462	Rapid alkalinization factor 5
PGSC0003DMG400001367	PGSC0003DMT400003460	PGSC0003DMC400002463	PGSC0003DMP400002463	Rapid alkalinization factor 4
PGSC0003DMG400001368	PGSC0003DMT400003461	PGSC0003DMC400002464	PGSC0003DMP400002464	FERONIA receptor-like kinase
PGSC0003DMG400001368	PGSC0003DMT400003462	PGSC0003DMC400002465	PGSC0003DMP400002465	FERONIA receptor-like kinase
PGSC0003DMG400001369	PGSC0003DMT400003463	PGSC0003DMC400002466	PGSC0003DMP400002466	Kinase
PGSC0003DMG400001369	PGSC0003DMT400003464	PGSC0003DMC400002467	PGSC0003DMP400002467	Kinase
PGSC0003DMG400001369	PGSC0003DMT400003465	PGSC0003DMC400002468	PGSC0003DMP400002468	Kinase
PGSC0003DMG400001370	PGSC0003DMT400003467	PGSC0003DMC400002469	PGSC0003DMP400002469	Conserved gene of unknown function
PGSC0003DMG400001371	PGSC0003DMT400003469	PGSC0003DMC400002470	PGSC0003DMP400002470	Protein COBRA
PGSC0003DMG400001371	PGSC0003DMT400003470	PGSC0003DMC400002471	PGSC0003DMP400002471	Protein COBRA
PGSC0003DMG400001371	PGSC0003DMT400003471	PGSC0003DMC400002472	PGSC0003DMP400002472	Protein COBRA
PGSC0003DMG400001372	PGSC0003DMT400003472	PGSC0003DMC400002473	PGSC0003DMP400002473	B12D
PGSC0003DMG400001372	PGSC0003DMT400003473	PGSC0003DMC400002474	PGSC0003DMP400002474	B12D
PGSC0003DMG400001373	PGSC0003DMT400003474	PGSC0003DMC400002475	PGSC0003DMP400002475	Phospholipase C
PGSC0003DMG400001373	PGSC0003DMT400003475	PGSC0003DMC400002476	PGSC0003DMP400002476	Phospholipase C
PGSC0003DMG400001373	PGSC0003DMT400003476	PGSC0003DMC400002477	PGSC0003DMP400002477	Phospholipase C
PGSC0003DMG400001374	PGSC0003DMT400003477	PGSC0003DMC400002478	PGSC0003DMP400002478	Cytochrome P450 85A1
PGSC0003DMG400001375	PGSC0003DMT400003478	PGSC0003DMC400002479	PGSC0003DMP400002479	UDP-glucose:protein transglucosylase SlUPTG1
PGSC0003DMG400001376	PGSC0003DMT400003479	PGSC0003DMC400002480	PGSC0003DMP400002480	Fgenesh protein 125
PGSC0003DMG400001377	PGSC0003DMT400003483	PGSC0003DMC400002481	PGSC0003DMP400002481	MADS-box protein
PGSC0003DMG400001378	PGSC0003DMT400003484	PGSC0003DMC400002482	PGSC0003DMP400002482	MADS-box transcription factor FBP29
PGSC0003DMG400001378	PGSC0003DMT400003485	PGSC0003DMC400002483	PGSC0003DMP400002483	MADS-box transcription factor FBP29
PGSC0003DMG400001379	PGSC0003DMT400003486	PGSC0003DMC400002484	PGSC0003DMP400002484	Protein disulfide oxidoreductase
PGSC0003DMG400001380	PGSC0003DMT400003487	PGSC0003DMC400002485	PGSC0003DMP400002485	Pollen Ole e 1 allergen and extensin
PGSC0003DMG400001382	PGSC0003DMT400003496	PGSC0003DMC400002490	PGSC0003DMP400002490	Protein bem46
PGSC0003DMG400001386	PGSC0003DMT400003515	PGSC0003DMC400002506	PGSC0003DMP400002506	Zinc finger protein
PGSC0003DMG400001387	PGSC0003DMT400003516	PGSC0003DMC400002507	PGSC0003DMP400002507	Ocs element-binding factor
PGSC0003DMG400001388	PGSC0003DMT400003517	PGSC0003DMC400002508	PGSC0003DMP400002508	Glycosyltransferase QUASIMODO1
PGSC0003DMG400001389	PGSC0003DMT400003520	PGSC0003DMC400002510	PGSC0003DMP400002510	Conserved gene of unknown function
PGSC0003DMG400001390	PGSC0003DMT400003521	PGSC0003DMC400002511	PGSC0003DMP400002511	Gene of unknown function
PGSC0003DMG400001391	PGSC0003DMT400003523	PGSC0003DMC400002513	PGSC0003DMP400002513	CFM2
PGSC0003DMG400001391	PGSC0003DMT400003524	PGSC0003DMC400002514	PGSC0003DMP400002514	CFM2
PGSC0003DMG400001391	PGSC0003DMT400003525	PGSC0003DMC400002515	PGSC0003DMP400002515	CFM2
PGSC0003DMG400001391	PGSC0003DMT400003526	PGSC0003DMC400002516	PGSC0003DMP400002516	CFM2
PGSC0003DMG400001391	PGSC0003DMT400003527	PGSC0003DMC400002517	PGSC0003DMP400002517	CFM2
PGSC0003DMG400001392	PGSC0003DMT400003528	PGSC0003DMC400002518	PGSC0003DMP400002518	Protein CREG1
PGSC0003DMG400001392	PGSC0003DMT400003529	PGSC0003DMC400002519	PGSC0003DMP400002519	Protein CREG1
PGSC0003DMG400001393	PGSC0003DMT400003530	PGSC0003DMC400002520	PGSC0003DMP400002520	Amino acid permease
PGSC0003DMG400001393	PGSC0003DMT400003531	PGSC0003DMC400002521	PGSC0003DMP400002521	Amino acid permease
PGSC0003DMG400001393	PGSC0003DMT400003532	PGSC0003DMC400002522	PGSC0003DMP400002522	Amino acid permease
PGSC0003DMG400001394	PGSC0003DMT400003533	PGSC0003DMC400002523	PGSC0003DMP400002523	Mannosidase alpha class 2a
PGSC0003DMG400001395	PGSC0003DMT400003534	PGSC0003DMC400002524	PGSC0003DMP400002524	B12D
PGSC0003DMG400001396	PGSC0003DMT400003537	PGSC0003DMC400002525	PGSC0003DMP400002525	Avr9/Cf-9 rapidly elicited protein 231
PGSC0003DMG400001397	PGSC0003DMT400003538	PGSC0003DMC400002526	PGSC0003DMP400002526	SIN3 component, histone deacetylase complex
PGSC0003DMG400001397	PGSC0003DMT400003539	PGSC0003DMC400002527	PGSC0003DMP400002527	SIN3 component, histone deacetylase complex
PGSC0003DMG400001398	PGSC0003DMT400003540	PGSC0003DMC400002528	PGSC0003DMP400002528	Paired amphipathic helix protein Sin3-like 2
PGSC0003DMG400001399	PGSC0003DMT400003544	PGSC0003DMC400002529	PGSC0003DMP400002529	Paired amphipathic helix protein Sin3-like 2
PGSC0003DMG400001399	PGSC0003DMT400003545	PGSC0003DMC400002530	PGSC0003DMP400002530	Paired amphipathic helix protein Sin3-like 2
PGSC0003DMG400001400	PGSC0003DMT400003546	PGSC0003DMC400002531	PGSC0003DMP400002531	ABC transporter family protein
PGSC0003DMG400001402	PGSC0003DMT400003550	PGSC0003DMC400002535	PGSC0003DMP400002535	Conserved gene of unknown function
PGSC0003DMG400001403	PGSC0003DMT400003551	PGSC0003DMC400002536	PGSC0003DMP400002536	Type 2 proly 4-hydroxylase
PGSC0003DMG400001404	PGSC0003DMT400003553	PGSC0003DMC400002537	PGSC0003DMP400002537	ER glycerol-phosphate acyltransferase
PGSC0003DMG400001405	PGSC0003DMT400003557	PGSC0003DMC400002538	PGSC0003DMP400002538	Serine/threonine protein kinase
PGSC0003DMG400001406	PGSC0003DMT400003558	PGSC0003DMC400002539	PGSC0003DMP400002539	ATP binding protein
PGSC0003DMG400001407	PGSC0003DMT400003559	PGSC0003DMC400002540	PGSC0003DMP400002540	ATP binding protein
PGSC0003DMG400001408	PGSC0003DMT400003562	PGSC0003DMC400002541	PGSC0003DMP400002541	Acetylglucosaminyltransferase
PGSC0003DMG400001410	PGSC0003DMT400003564	PGSC0003DMC400002542	PGSC0003DMP400002542	Thioredoxin H
PGSC0003DMG400001411	PGSC0003DMT400003565	PGSC0003DMC400002543	PGSC0003DMP400002543	Uncharacterized ACR, COG1565 family protein
PGSC0003DMG400001411	PGSC0003DMT400003566	PGSC0003DMC400002544	PGSC0003DMP400002544	Uncharacterized ACR, COG1565 family protein
PGSC0003DMG400001411	PGSC0003DMT400003567	PGSC0003DMC400002545	PGSC0003DMP400002545	Uncharacterized ACR, COG1565 family protein
PGSC0003DMG400001411	PGSC0003DMT400003568	PGSC0003DMC400002546	PGSC0003DMP400002546	Uncharacterized ACR, COG1565 family protein
PGSC0003DMG400001412	PGSC0003DMT400003569	PGSC0003DMC400002547	PGSC0003DMP400002547	Auxin efflux carrier component
PGSC0003DMG400001412	PGSC0003DMT400003570	PGSC0003DMC400002548	PGSC0003DMP400002548	Auxin efflux carrier component
PGSC0003DMG400001413	PGSC0003DMT400003573	PGSC0003DMC400002550	PGSC0003DMP400002550	FACT complex subunit SSRP1
PGSC0003DMG400001414	PGSC0003DMT400003578	PGSC0003DMC400002551	PGSC0003DMP400002551	Structure-specific recognition protein
PGSC0003DMG400001414	PGSC0003DMT400003579	PGSC0003DMC400002552	PGSC0003DMP400002552	Structure-specific recognition protein
PGSC0003DMG400001414	PGSC0003DMT400003580	PGSC0003DMC400002553	PGSC0003DMP400002553	Structure-specific recognition protein
PGSC0003DMG400001415	PGSC0003DMT400003581	PGSC0003DMC400002554	PGSC0003DMP400002554	Conserved gene of unknown function
PGSC0003DMG400001416	PGSC0003DMT400003582	PGSC0003DMC400002555	PGSC0003DMP400002555	Protein kinase APK1B, chloroplast
PGSC0003DMG400001417	PGSC0003DMT400003584	PGSC0003DMC400002556	PGSC0003DMP400002556	DNA-binding protein
PGSC0003DMG400001417	PGSC0003DMT400003585	PGSC0003DMC400002557	PGSC0003DMP400002557	DNA-binding protein
PGSC0003DMG400001418	PGSC0003DMT400003587	PGSC0003DMC400002559	PGSC0003DMP400002559	Transcription factor style2.1
PGSC0003DMG400001419	PGSC0003DMT400003588	PGSC0003DMC400002560	PGSC0003DMP400002560	LO4
PGSC0003DMG400001419	PGSC0003DMT400003589	PGSC0003DMC400002561	PGSC0003DMP400002561	LO4
PGSC0003DMG400001419	PGSC0003DMT400003590	PGSC0003DMC400002562	PGSC0003DMP400002562	LO4
PGSC0003DMG400001421	PGSC0003DMT400003592	PGSC0003DMC400002563	PGSC0003DMP400002563	60S ribosomal protein L34
PGSC0003DMG400001422	PGSC0003DMT400003595	PGSC0003DMC400002564	PGSC0003DMP400002564	60S ribosomal protein L34
PGSC0003DMG400001422	PGSC0003DMT400003596	PGSC0003DMC400002565	PGSC0003DMP400002565	60S ribosomal protein L34
PGSC0003DMG400001422	PGSC0003DMT400003597	PGSC0003DMC400002566	PGSC0003DMP400002566	60S ribosomal protein L34
PGSC0003DMG400001423	PGSC0003DMT400003599	PGSC0003DMC400002568	PGSC0003DMP400002568	Leucine zipper protein
PGSC0003DMG400001423	PGSC0003DMT400003600	PGSC0003DMC400002569	PGSC0003DMP400002569	Leucine zipper protein
PGSC0003DMG400001424	PGSC0003DMT400003601	PGSC0003DMC400002570	PGSC0003DMP400002570	60S ribosomal protein L34
PGSC0003DMG400001425	PGSC0003DMT400003602	PGSC0003DMC400002571	PGSC0003DMP400002571	Plasma membrane ATPase 3
PGSC0003DMG400001426	PGSC0003DMT400003608	PGSC0003DMC400002572	PGSC0003DMP400002572	Expansin
PGSC0003DMG400001427	PGSC0003DMT400003611	PGSC0003DMC400002573	PGSC0003DMP400002573	Polypyrimidine tract-binding protein
PGSC0003DMG400001428	PGSC0003DMT400003612	PGSC0003DMC400002574	PGSC0003DMP400002574	Nucleic acid binding protein
PGSC0003DMG400001428	PGSC0003DMT400003613	PGSC0003DMC400002575	PGSC0003DMP400002575	Nucleic acid binding protein
PGSC0003DMG400001428	PGSC0003DMT400003614	PGSC0003DMC400002576	PGSC0003DMP400002576	Nucleic acid binding protein
PGSC0003DMG400001428	PGSC0003DMT400003615	PGSC0003DMC400002577	PGSC0003DMP400002577	Nucleic acid binding protein
PGSC0003DMG400001428	PGSC0003DMT400003616	PGSC0003DMC400002578	PGSC0003DMP400002578	Nucleic acid binding protein
PGSC0003DMG400001428	PGSC0003DMT400003617	PGSC0003DMC400002579	PGSC0003DMP400002579	Nucleic acid binding protein
PGSC0003DMG400001430	PGSC0003DMT400003628	PGSC0003DMC400002589	PGSC0003DMP400002589	SPX, N-terminal; EXS, C-terminal
PGSC0003DMG400001430	PGSC0003DMT400003629	PGSC0003DMC400002590	PGSC0003DMP400002590	SPX, N-terminal; EXS, C-terminal
PGSC0003DMG400001431	PGSC0003DMT400003630	PGSC0003DMC400002591	PGSC0003DMP400002591	Pro-resilin
PGSC0003DMG400001432	PGSC0003DMT400003632	PGSC0003DMC400002593	PGSC0003DMP400002593	GNOM-like 1 protein
PGSC0003DMG400001433	PGSC0003DMT400003633	PGSC0003DMC400002594	PGSC0003DMP400002594	ATP binding protein
PGSC0003DMG400001433	PGSC0003DMT400003634	PGSC0003DMC400002595	PGSC0003DMP400002595	ATP binding protein
PGSC0003DMG400001433	PGSC0003DMT400003635	PGSC0003DMC400002596	PGSC0003DMP400002596	ATP binding protein
PGSC0003DMG400001434	PGSC0003DMT400003636	PGSC0003DMC400002597	PGSC0003DMP400002597	WRKY transcription factor-c
PGSC0003DMG400001434	PGSC0003DMT400003637	PGSC0003DMC400002598	PGSC0003DMP400002598	WRKY transcription factor-c
PGSC0003DMG400001435	PGSC0003DMT400003638	PGSC0003DMC400002599	PGSC0003DMP400002599	Conserved gene of unknown function
PGSC0003DMG400001436	PGSC0003DMT400003639	PGSC0003DMC400002600	PGSC0003DMP400002600	Early nodulin 55-2
PGSC0003DMG400001437	PGSC0003DMT400003642	PGSC0003DMC400002601	PGSC0003DMP400002601	Blue (Type 1) copper domain
PGSC0003DMG400001438	PGSC0003DMT400003643	PGSC0003DMC400002602	PGSC0003DMP400002602	Chorismate mutase 1
PGSC0003DMG400001439	PGSC0003DMT400003644	PGSC0003DMC400002603	PGSC0003DMP400002603	UDP-glycosyltransferase
PGSC0003DMG400001440	PGSC0003DMT400003646	PGSC0003DMC400002604	PGSC0003DMP400002604	Ubiquitin-protein ligase
PGSC0003DMG400001440	PGSC0003DMT400003647	PGSC0003DMC400002605	PGSC0003DMP400002605	Ubiquitin-protein ligase
PGSC0003DMG400001440	PGSC0003DMT400003648	PGSC0003DMC400002606	PGSC0003DMP400002606	Ubiquitin-protein ligase
PGSC0003DMG400001440	PGSC0003DMT400003649	PGSC0003DMC400002607	PGSC0003DMP400002607	Ubiquitin-protein ligase
PGSC0003DMG400001441	PGSC0003DMT400003650	PGSC0003DMC400002608	PGSC0003DMP400002608	Cyclic nucleotide-gated ion channel
PGSC0003DMG400001441	PGSC0003DMT400003651	PGSC0003DMC400002609	PGSC0003DMP400002609	Cyclic nucleotide-gated ion channel
PGSC0003DMG400001442	PGSC0003DMT400003652	PGSC0003DMC400002610	PGSC0003DMP400002610	Heat shock protein
PGSC0003DMG400001443	PGSC0003DMT400003653	PGSC0003DMC400002611	PGSC0003DMP400002611	Membrane-anchored ubiquitin-fold protein 2
PGSC0003DMG400001443	PGSC0003DMT400003654	PGSC0003DMC400002612	PGSC0003DMP400002612	Membrane-anchored ubiquitin-fold protein 2
PGSC0003DMG400001444	PGSC0003DMT400003655	PGSC0003DMC400002613	PGSC0003DMP400002613	Isoform 2 of Probable galacturonosyltransferase 13
PGSC0003DMG400001444	PGSC0003DMT400003657	PGSC0003DMC400002614	PGSC0003DMP400002614	Isoform 2 of Probable galacturonosyltransferase 13
PGSC0003DMG400001445	PGSC0003DMT400003658	PGSC0003DMC400002615	PGSC0003DMP400002615	F-box protein DOR
PGSC0003DMG400001445	PGSC0003DMT400003659	PGSC0003DMC400002616	PGSC0003DMP400002616	F-box protein DOR
PGSC0003DMG400001446	PGSC0003DMT400003661	PGSC0003DMC400002617	PGSC0003DMP400002617	Pentatricopeptide repeat-containing protein
PGSC0003DMG400001446	PGSC0003DMT400003662	PGSC0003DMC400002618	PGSC0003DMP400002618	Pentatricopeptide repeat-containing protein
PGSC0003DMG400001447	PGSC0003DMT400003663	PGSC0003DMC400002619	PGSC0003DMP400002619	Conserved gene of unknown function
PGSC0003DMG400001448	PGSC0003DMT400003666	PGSC0003DMC400002620	PGSC0003DMP400002620	UDP-glucose dehydrogenase 2
PGSC0003DMG400001449	PGSC0003DMT400003667	PGSC0003DMC400002621	PGSC0003DMP400002621	F-box family protein
PGSC0003DMG400001450	PGSC0003DMT400003670	PGSC0003DMC400002624	PGSC0003DMP400002624	UDP-glucuronosyltransferase
PGSC0003DMG400001451	PGSC0003DMT400003672	PGSC0003DMC400002625	PGSC0003DMP400002625	Folate carrier protein
PGSC0003DMG400001451	PGSC0003DMT400003673	PGSC0003DMC400002626	PGSC0003DMP400002626	Folate carrier protein
PGSC0003DMG400001451	PGSC0003DMT400003676	PGSC0003DMC400002629	PGSC0003DMP400002629	Folate carrier protein
PGSC0003DMG400001451	PGSC0003DMT400003680	PGSC0003DMC400002631	PGSC0003DMP400002631	Folate carrier protein
PGSC0003DMG400001452	PGSC0003DMT400003682	PGSC0003DMC400002633	PGSC0003DMP400002633	Transducin family protein
PGSC0003DMG400001452	PGSC0003DMT400003683	PGSC0003DMC400002634	PGSC0003DMP400002634	Transducin family protein
PGSC0003DMG400001453	PGSC0003DMT400003684	PGSC0003DMC400002635	PGSC0003DMP400002635	RNA-binding protein
PGSC0003DMG400001453	PGSC0003DMT400003685	PGSC0003DMC400002636	PGSC0003DMP400002636	RNA-binding protein
PGSC0003DMG400001454	PGSC0003DMT400003687	PGSC0003DMC400002637	PGSC0003DMP400002637	ATEXO70E1
PGSC0003DMG400001455	PGSC0003DMT400003689	PGSC0003DMC400002639	PGSC0003DMP400002639	Serine carboxypeptidase-like 25
PGSC0003DMG400001455	PGSC0003DMT400003690	PGSC0003DMC400002640	PGSC0003DMP400002640	Serine carboxypeptidase-like 25
PGSC0003DMG400001456	PGSC0003DMT400003691	PGSC0003DMC400002641	PGSC0003DMP400002641	Nucleic acid binding protein
PGSC0003DMG400001457	PGSC0003DMT400003695	PGSC0003DMC400002642	PGSC0003DMP400002642	Nucleic acid binding protein
PGSC0003DMG400001458	PGSC0003DMT400003697	PGSC0003DMC400002643	PGSC0003DMP400002643	Nucleic acid binding protein
PGSC0003DMG400001459	PGSC0003DMT400003706	PGSC0003DMC400002644	PGSC0003DMP400002644	Conserved gene of unknown function
PGSC0003DMG400001459	PGSC0003DMT400003707	PGSC0003DMC400002645	PGSC0003DMP400002645	Conserved gene of unknown function
PGSC0003DMG400001459	PGSC0003DMT400003710	PGSC0003DMC400002647	PGSC0003DMP400002647	Conserved gene of unknown function
PGSC0003DMG400001460	PGSC0003DMT400003712	PGSC0003DMC400002648	PGSC0003DMP400002648	Ninja-family protein Os03g0419100
PGSC0003DMG400001461	PGSC0003DMT400003713	PGSC0003DMC400002649	PGSC0003DMP400002649	Ras-GTPase-activating protein-binding protein
PGSC0003DMG400001461	PGSC0003DMT400003714	PGSC0003DMC400002650	PGSC0003DMP400002650	Ras-GTPase-activating protein-binding protein
PGSC0003DMG400001462	PGSC0003DMT400003715	PGSC0003DMC400002651	PGSC0003DMP400002651	Conserved gene of unknown function
PGSC0003DMG400001462	PGSC0003DMT400003716	PGSC0003DMC400002652	PGSC0003DMP400002652	Conserved gene of unknown function
PGSC0003DMG400001462	PGSC0003DMT400003717	PGSC0003DMC400002653	PGSC0003DMP400002653	Conserved gene of unknown function
PGSC0003DMG400001463	PGSC0003DMT400003718	PGSC0003DMC400002654	PGSC0003DMP400002654	60S ribosomal protein L39-3
PGSC0003DMG400001464	PGSC0003DMT400003719	PGSC0003DMC400002655	PGSC0003DMP400002655	Mitochondrial carnitine/acylcarnitine carrier protein
PGSC0003DMG400001464	PGSC0003DMT400003721	PGSC0003DMC400002656	PGSC0003DMP400002656	Mitochondrial carnitine/acylcarnitine carrier protein
PGSC0003DMG400001464	PGSC0003DMT400003722	PGSC0003DMC400002657	PGSC0003DMP400002657	Mitochondrial carnitine/acylcarnitine carrier protein
PGSC0003DMG400001465	PGSC0003DMT400003723	PGSC0003DMC400002658	PGSC0003DMP400002658	Protein COBRA
PGSC0003DMG400001466	PGSC0003DMT400003724	PGSC0003DMC400002659	PGSC0003DMP400002659	N2,N2-dimethylguanosine tRNA methyltransferase family protein
PGSC0003DMG400001467	PGSC0003DMT400003727	PGSC0003DMC400002662	PGSC0003DMP400002662	Protein pim1
PGSC0003DMG400001467	PGSC0003DMT400003729	PGSC0003DMC400002664	PGSC0003DMP400002664	Protein pim1
PGSC0003DMG400001469	PGSC0003DMT400003731	PGSC0003DMC400002666	PGSC0003DMP400002666	U3 small nucleolar ribonucleoprotein protein IMP3
PGSC0003DMG400001470	PGSC0003DMT400003732	PGSC0003DMC400002667	PGSC0003DMP400002667	Protein-serine/threonine kinase
PGSC0003DMG400001470	PGSC0003DMT400003733	PGSC0003DMC400002668	PGSC0003DMP400002668	Protein-serine/threonine kinase
PGSC0003DMG400001470	PGSC0003DMT400003734	PGSC0003DMC400002669	PGSC0003DMP400002669	Protein-serine/threonine kinase
PGSC0003DMG400001471	PGSC0003DMT400003735	PGSC0003DMC400002670	PGSC0003DMP400002670	Gene of unknown function
PGSC0003DMG400001472	PGSC0003DMT400003737	PGSC0003DMC400002671	PGSC0003DMP400002671	Ubiquitin-protein ligase
PGSC0003DMG400001473	PGSC0003DMT400003738	PGSC0003DMC400002672	PGSC0003DMP400002672	Smad nuclear interacting protein
PGSC0003DMG400001473	PGSC0003DMT400003739	PGSC0003DMC400002673	PGSC0003DMP400002673	Smad nuclear interacting protein
PGSC0003DMG400001474	PGSC0003DMT400003740	PGSC0003DMC400002674	PGSC0003DMP400002674	Amino acid transporter
PGSC0003DMG400001475	PGSC0003DMT400003744	PGSC0003DMC400002675	PGSC0003DMP400002675	Conserved gene of unknown function
PGSC0003DMG400001475	PGSC0003DMT400003747	PGSC0003DMC400002676	PGSC0003DMP400002676	Conserved gene of unknown function
PGSC0003DMG400001476	PGSC0003DMT400003749	PGSC0003DMC400002677	PGSC0003DMP400002677	Conserved gene of unknown function
PGSC0003DMG400001477	PGSC0003DMT400003750	PGSC0003DMC400002678	PGSC0003DMP400002678	Conserved gene of unknown function
PGSC0003DMG400001478	PGSC0003DMT400003751	PGSC0003DMC400002679	PGSC0003DMP400002679	Conserved gene of unknown function
PGSC0003DMG400001479	PGSC0003DMT400003752	PGSC0003DMC400002680	PGSC0003DMP400002680	Conserved gene of unknown function
PGSC0003DMG400001480	PGSC0003DMT400003753	PGSC0003DMC400002681	PGSC0003DMP400002681	Gene of unknown function
PGSC0003DMG400001490	PGSC0003DMT400003763	PGSC0003DMC400002685	PGSC0003DMP400002685	Gene of unknown function
PGSC0003DMG400001492	PGSC0003DMT400003765	PGSC0003DMC400002686	PGSC0003DMP400002686	Kinesin NACK2
PGSC0003DMG400001495	PGSC0003DMT400003777	PGSC0003DMC400002694	PGSC0003DMP400002694	Ribonucleoprotein, chloroplast
PGSC0003DMG400001496	PGSC0003DMT400003780	PGSC0003DMC400002695	PGSC0003DMP400002695	Ras-GTPase-activating protein-binding protein
PGSC0003DMG400001496	PGSC0003DMT400003781	PGSC0003DMC400002696	PGSC0003DMP400002696	Ras-GTPase-activating protein-binding protein
PGSC0003DMG400001497	PGSC0003DMT400003782	PGSC0003DMC400002697	PGSC0003DMP400002697	C2 domain-containing protein
PGSC0003DMG400001498	PGSC0003DMT400003784	PGSC0003DMC400002698	PGSC0003DMP400002698	Auxin-responsive protein IAA13
PGSC0003DMG400001501	PGSC0003DMT400003790	PGSC0003DMC400002702	PGSC0003DMP400002702	Vesicle transport protein SEC20
PGSC0003DMG400001501	PGSC0003DMT400003791	PGSC0003DMC400002703	PGSC0003DMP400002703	Vesicle transport protein SEC20
PGSC0003DMG400001501	PGSC0003DMT400003792	PGSC0003DMC400002704	PGSC0003DMP400002704	Vesicle transport protein SEC20
PGSC0003DMG400001502	PGSC0003DMT400003794	PGSC0003DMC400002705	PGSC0003DMP400002705	Conserved gene of unknown function
PGSC0003DMG400001503	PGSC0003DMT400003795	PGSC0003DMC400002706	PGSC0003DMP400002706	PGmPM3
PGSC0003DMG400001504	PGSC0003DMT400003796	PGSC0003DMC400002707	PGSC0003DMP400002707	MYB transcription factor
PGSC0003DMG400001505	PGSC0003DMT400003798	PGSC0003DMC400002708	PGSC0003DMP400002708	Pentatricopeptide repeat-containing protein
PGSC0003DMG400001506	PGSC0003DMT400003800	PGSC0003DMC400002709	PGSC0003DMP400002709	DEAD-box ATP-dependent RNA helicase 13
PGSC0003DMG400001506	PGSC0003DMT400003801	PGSC0003DMC400002710	PGSC0003DMP400002710	DEAD-box ATP-dependent RNA helicase 13
PGSC0003DMG400001507	PGSC0003DMT400003803	PGSC0003DMC400002711	PGSC0003DMP400002711	Transposase
PGSC0003DMG400001508	PGSC0003DMT400003805	PGSC0003DMC400002712	PGSC0003DMP400002712	Ammonium transporter 1 member 1
PGSC0003DMG400001509	PGSC0003DMT400003807	PGSC0003DMC400002713	PGSC0003DMP400002713	Kinase
PGSC0003DMG400001509	PGSC0003DMT400003808	PGSC0003DMC400002714	PGSC0003DMP400002714	Kinase
PGSC0003DMG400001509	PGSC0003DMT400003809	PGSC0003DMC400002715	PGSC0003DMP400002715	Kinase
PGSC0003DMG400001509	PGSC0003DMT400003810	PGSC0003DMC400002716	PGSC0003DMP400002716	Kinase
PGSC0003DMG400001510	PGSC0003DMT400003812	PGSC0003DMC400002717	PGSC0003DMP400002717	Protein phosphatase 2c
PGSC0003DMG400001511	PGSC0003DMT400003813	PGSC0003DMC400002718	PGSC0003DMP400002718	Gene of unknown function
PGSC0003DMG400001511	PGSC0003DMT400003815	PGSC0003DMC400002720	PGSC0003DMP400002720	Gene of unknown function
PGSC0003DMG400001512	PGSC0003DMT400003817	PGSC0003DMC400002721	PGSC0003DMP400002721	Ran GTPase binding protein
PGSC0003DMG400001513	PGSC0003DMT400003819	PGSC0003DMC400002722	PGSC0003DMP400002722	50S robosomal protein L11
PGSC0003DMG400001514	PGSC0003DMT400003820	PGSC0003DMC400002723	PGSC0003DMP400002723	Srpk
PGSC0003DMG400001515	PGSC0003DMT400003822	PGSC0003DMC400002725	PGSC0003DMP400002725	Conserved gene of unknown function
PGSC0003DMG400001516	PGSC0003DMT400003823	PGSC0003DMC400002726	PGSC0003DMP400002726	RAB GTPase activator
PGSC0003DMG400001518	PGSC0003DMT400003838	PGSC0003DMC400002733	PGSC0003DMP400002733	Conserved gene of unknown function
PGSC0003DMG400001518	PGSC0003DMT400003839	PGSC0003DMC400002734	PGSC0003DMP400002734	Conserved gene of unknown function
PGSC0003DMG400001518	PGSC0003DMT400003840	PGSC0003DMC400002735	PGSC0003DMP400002735	Conserved gene of unknown function
PGSC0003DMG400001519	PGSC0003DMT400003844	PGSC0003DMC400002736	PGSC0003DMP400002736	Nucleic acid binding protein
PGSC0003DMG400001520	PGSC0003DMT400003845	PGSC0003DMC400002737	PGSC0003DMP400002737	Conserved gene of unknown function
PGSC0003DMG400001520	PGSC0003DMT400003846	PGSC0003DMC400002738	PGSC0003DMP400002738	Conserved gene of unknown function
PGSC0003DMG400001520	PGSC0003DMT400003847	PGSC0003DMC400002739	PGSC0003DMP400002739	Conserved gene of unknown function
PGSC0003DMG400001522	PGSC0003DMT400003867	PGSC0003DMC400002751	PGSC0003DMP400002751	Poly(A) polymerase
PGSC0003DMG400001523	PGSC0003DMT400003868	PGSC0003DMC400002752	PGSC0003DMP400002752	Cyclin B2
PGSC0003DMG400001524	PGSC0003DMT400003869	PGSC0003DMC400002753	PGSC0003DMP400002753	Phosphoserine aminotransferase, chloroplastic
PGSC0003DMG400001525	PGSC0003DMT400003870	PGSC0003DMC400002754	PGSC0003DMP400002754	NAD-dependent isocitrate dehydrogenase
PGSC0003DMG400001526	PGSC0003DMT400003871	PGSC0003DMC400002755	PGSC0003DMP400002755	AMP dependent ligase
PGSC0003DMG400001527	PGSC0003DMT400003872	PGSC0003DMC400002756	PGSC0003DMP400002756	AMP dependent ligase
PGSC0003DMG400001528	PGSC0003DMT400003877	PGSC0003DMC400002757	PGSC0003DMP400002757	Class II chitinase
PGSC0003DMG400001529	PGSC0003DMT400003878	PGSC0003DMC400002758	PGSC0003DMP400002758	Acidic 27 kDa endochitinase
PGSC0003DMG400001530	PGSC0003DMT400003880	PGSC0003DMC400002759	PGSC0003DMP400002759	Conserved gene of unknown function
PGSC0003DMG400001530	PGSC0003DMT400003881	PGSC0003DMC400002760	PGSC0003DMP400002760	Conserved gene of unknown function
PGSC0003DMG400001532	PGSC0003DMT400003889	PGSC0003DMC400002767	PGSC0003DMP400002767	Conserved gene of unknown function
PGSC0003DMG400001533	PGSC0003DMT400003891	PGSC0003DMC400002768	PGSC0003DMP400002768	Conserved gene of unknown function
PGSC0003DMG400001534	PGSC0003DMT400003892	PGSC0003DMC400002769	PGSC0003DMP400002769	Pollen coat
PGSC0003DMG400001535	PGSC0003DMT400003893	PGSC0003DMC400002770	PGSC0003DMP400002770	Conserved gene of unknown function
PGSC0003DMG400001536	PGSC0003DMT400003894	PGSC0003DMC400002771	PGSC0003DMP400002771	Conserved gene of unknown function
PGSC0003DMG400001537	PGSC0003DMT400003895	PGSC0003DMC400002772	PGSC0003DMP400002772	Conserved gene of unknown function
PGSC0003DMG400001538	PGSC0003DMT400003898	PGSC0003DMC400002773	PGSC0003DMP400002773	Conserved gene of unknown function
PGSC0003DMG400001539	PGSC0003DMT400003899	PGSC0003DMC400002774	PGSC0003DMP400002774	Conserved gene of unknown function
PGSC0003DMG400001540	PGSC0003DMT400003900	PGSC0003DMC400002775	PGSC0003DMP400002775	Conserved gene of unknown function
PGSC0003DMG400001541	PGSC0003DMT400003901	PGSC0003DMC400002776	PGSC0003DMP400002776	Conserved gene of unknown function
PGSC0003DMG400001542	PGSC0003DMT400003904	PGSC0003DMC400002777	PGSC0003DMP400002777	Conserved gene of unknown function
PGSC0003DMG400001543	PGSC0003DMT400003907	PGSC0003DMC400002778	PGSC0003DMP400002778	Conserved gene of unknown function
PGSC0003DMG400001544	PGSC0003DMT400003908	PGSC0003DMC400002779	PGSC0003DMP400002779	Conserved gene of unknown function
PGSC0003DMG400001545	PGSC0003DMT400003909	PGSC0003DMC400002780	PGSC0003DMP400002780	Ribonuclease E
PGSC0003DMG400001545	PGSC0003DMT400003910	PGSC0003DMC400002781	PGSC0003DMP400002781	Ribonuclease E
PGSC0003DMG400001545	PGSC0003DMT400003911	PGSC0003DMC400002782	PGSC0003DMP400002782	Ribonuclease E
PGSC0003DMG400001545	PGSC0003DMT400003912	PGSC0003DMC400002783	PGSC0003DMP400002783	Ribonuclease E
PGSC0003DMG400001545	PGSC0003DMT400003913	PGSC0003DMC400002784	PGSC0003DMP400002784	Ribonuclease E
PGSC0003DMG400001545	PGSC0003DMT400003916	PGSC0003DMC400002785	PGSC0003DMP400002785	Ribonuclease E
PGSC0003DMG400001546	PGSC0003DMT400003917	PGSC0003DMC400002786	PGSC0003DMP400002786	F-box family protein
PGSC0003DMG400001546	PGSC0003DMT400003918	PGSC0003DMC400002787	PGSC0003DMP400002787	F-box family protein
PGSC0003DMG400001546	PGSC0003DMT400003919	PGSC0003DMC400002788	PGSC0003DMP400002788	F-box family protein
PGSC0003DMG400001547	PGSC0003DMT400003920	PGSC0003DMC400002789	PGSC0003DMP400002789	F-box family protein
PGSC0003DMG400001547	PGSC0003DMT400003921	PGSC0003DMC400002790	PGSC0003DMP400002790	F-box family protein
PGSC0003DMG400001549	PGSC0003DMT400003933	PGSC0003DMC400002800	PGSC0003DMP400002800	Beta-amylase
PGSC0003DMG400001550	PGSC0003DMT400003934	PGSC0003DMC400002801	PGSC0003DMP400002801	TSI-1 protein
PGSC0003DMG400001550	PGSC0003DMT400003935	PGSC0003DMC400002802	PGSC0003DMP400002802	TSI-1 protein
PGSC0003DMG400001550	PGSC0003DMT400003936	PGSC0003DMC400002803	PGSC0003DMP400002803	TSI-1 protein
PGSC0003DMG400001551	PGSC0003DMT400003937	PGSC0003DMC400002804	PGSC0003DMP400002804	O-linked n-acetylglucosamine transferase, ogt
PGSC0003DMG400001551	PGSC0003DMT400003938	PGSC0003DMC400002805	PGSC0003DMP400002805	O-linked n-acetylglucosamine transferase, ogt
PGSC0003DMG400001551	PGSC0003DMT400003939	PGSC0003DMC400002806	PGSC0003DMP400002806	O-linked n-acetylglucosamine transferase, ogt
PGSC0003DMG400001551	PGSC0003DMT400003940	PGSC0003DMC400002807	PGSC0003DMP400002807	O-linked n-acetylglucosamine transferase, ogt
PGSC0003DMG400001553	PGSC0003DMT400003948	PGSC0003DMC400002815	PGSC0003DMP400002815	DNA mismatch repair protein
PGSC0003DMG400001554	PGSC0003DMT400003950	PGSC0003DMC400002816	PGSC0003DMP400002816	Universal stress protein family protein
PGSC0003DMG400001555	PGSC0003DMT400003951	PGSC0003DMC400002817	PGSC0003DMP400002817	Aspartyl/glutamyl-tRNA(Asn/Gln) amidotransferase subunit B
PGSC0003DMG400001555	PGSC0003DMT400003952	PGSC0003DMC400002818	PGSC0003DMP400002818	Aspartyl/glutamyl-tRNA(Asn/Gln) amidotransferase subunit B
PGSC0003DMG400001556	PGSC0003DMT400003953	PGSC0003DMC400002819	PGSC0003DMP400002819	GRAS family transcription factor
PGSC0003DMG400001556	PGSC0003DMT400003954	PGSC0003DMC400002820	PGSC0003DMP400002820	GRAS family transcription factor
PGSC0003DMG400001557	PGSC0003DMT400003956	PGSC0003DMC400002821	PGSC0003DMP400002821	SET domain-containing protein
PGSC0003DMG400001558	PGSC0003DMT400003957	PGSC0003DMC400002822	PGSC0003DMP400002822	Gene of unknown function
PGSC0003DMG400001559	PGSC0003DMT400003958	PGSC0003DMC400002823	PGSC0003DMP400002823	Transporter
PGSC0003DMG400001560	PGSC0003DMT400003959	PGSC0003DMC400002824	PGSC0003DMP400002824	Hydrolase
PGSC0003DMG400001562	PGSC0003DMT400003969	PGSC0003DMC400002834	PGSC0003DMP400002834	Conserved gene of unknown function
PGSC0003DMG400001562	PGSC0003DMT400003971	PGSC0003DMC400002835	PGSC0003DMP400002835	Conserved gene of unknown function
PGSC0003DMG400001565	PGSC0003DMT400003980	PGSC0003DMC400002839	PGSC0003DMP400002839	HB2 homeodomain protein
PGSC0003DMG400001566	PGSC0003DMT400003981	PGSC0003DMC400002840	PGSC0003DMP400002840	Conserved gene of unknown function
PGSC0003DMG400001566	PGSC0003DMT400003982	PGSC0003DMC400002841	PGSC0003DMP400002841	Conserved gene of unknown function
PGSC0003DMG400001567	PGSC0003DMT400003983	PGSC0003DMC400002842	PGSC0003DMP400002842	High mobility group protein
PGSC0003DMG400001568	PGSC0003DMT400003984	PGSC0003DMC400002843	PGSC0003DMP400002843	Gene of unknown function
PGSC0003DMG400001569	PGSC0003DMT400003985	PGSC0003DMC400002844	PGSC0003DMP400002844	SAC
PGSC0003DMG400001570	PGSC0003DMT400003986	PGSC0003DMC400002845	PGSC0003DMP400002845	Catalase isozyme 2
PGSC0003DMG400001571	PGSC0003DMT400003987	PGSC0003DMC400002846	PGSC0003DMP400002846	Plant ubiquilin
PGSC0003DMG400001571	PGSC0003DMT400003988	PGSC0003DMC400002847	PGSC0003DMP400002847	Plant ubiquilin
PGSC0003DMG400001573	PGSC0003DMT400003990	PGSC0003DMC400002849	PGSC0003DMP400002849	Serine acetyltransferase 2
PGSC0003DMG400001573	PGSC0003DMT400003991	PGSC0003DMC400002850	PGSC0003DMP400002850	Serine acetyltransferase 2
PGSC0003DMG400001573	PGSC0003DMT400003992	PGSC0003DMC400002851	PGSC0003DMP400002851	Serine acetyltransferase 2
PGSC0003DMG400001573	PGSC0003DMT400003993	PGSC0003DMC400002852	PGSC0003DMP400002852	Serine acetyltransferase 2
PGSC0003DMG400001574	PGSC0003DMT400003995	PGSC0003DMC400002853	PGSC0003DMP400002853	Conserved gene of unknown function
PGSC0003DMG400001576	PGSC0003DMT400003998	PGSC0003DMC400002856	PGSC0003DMP400002856	GIL1 (GRAVITROPIC IN THE LIGHT)
PGSC0003DMG400001577	PGSC0003DMT400003999	PGSC0003DMC400002857	PGSC0003DMP400002857	Zinc finger protein
PGSC0003DMG400001577	PGSC0003DMT400004001	PGSC0003DMC400002859	PGSC0003DMP400002859	Zinc finger protein
PGSC0003DMG400001577	PGSC0003DMT400004002	PGSC0003DMC400002860	PGSC0003DMP400002860	Zinc finger protein
PGSC0003DMG400001577	PGSC0003DMT400004003	PGSC0003DMC400002861	PGSC0003DMP400002861	Zinc finger protein
PGSC0003DMG400001577	PGSC0003DMT400004004	PGSC0003DMC400002862	PGSC0003DMP400002862	Zinc finger protein
PGSC0003DMG400001577	PGSC0003DMT400004005	PGSC0003DMC400002863	PGSC0003DMP400002863	Zinc finger protein
PGSC0003DMG400001578	PGSC0003DMT400004006	PGSC0003DMC400002864	PGSC0003DMP400002864	Conserved gene of unknown function
PGSC0003DMG400001578	PGSC0003DMT400004007	PGSC0003DMC400002865	PGSC0003DMP400002865	Conserved gene of unknown function
PGSC0003DMG400001579	PGSC0003DMT400004008	PGSC0003DMC400002866	PGSC0003DMP400002866	Conserved gene of unknown function
PGSC0003DMG400001579	PGSC0003DMT400004010	PGSC0003DMC400002867	PGSC0003DMP400002867	Conserved gene of unknown function
PGSC0003DMG400001580	PGSC0003DMT400004011	PGSC0003DMC400002868	PGSC0003DMP400002868	GPI mannosyltransferase 1
PGSC0003DMG400001580	PGSC0003DMT400004012	PGSC0003DMC400002869	PGSC0003DMP400002869	GPI mannosyltransferase 1
PGSC0003DMG400001580	PGSC0003DMT400004013	PGSC0003DMC400002870	PGSC0003DMP400002870	GPI mannosyltransferase 1
PGSC0003DMG400001580	PGSC0003DMT400004014	PGSC0003DMC400002871	PGSC0003DMP400002871	GPI mannosyltransferase 1
PGSC0003DMG400001580	PGSC0003DMT400004015	PGSC0003DMC400002872	PGSC0003DMP400002872	GPI mannosyltransferase 1
PGSC0003DMG400001581	PGSC0003DMT400004016	PGSC0003DMC400002873	PGSC0003DMP400002873	Anti-PCD protein
PGSC0003DMG400001581	PGSC0003DMT400004017	PGSC0003DMC400002874	PGSC0003DMP400002874	Anti-PCD protein
PGSC0003DMG400001584	PGSC0003DMT400004020	PGSC0003DMC400002877	PGSC0003DMP400002877	Gene of unknown function
PGSC0003DMG400001585	PGSC0003DMT400004021	PGSC0003DMC400002878	PGSC0003DMP400002878	Conserved gene of unknown function
PGSC0003DMG400001589	PGSC0003DMT400004025	PGSC0003DMC400002879	PGSC0003DMP400002879	Amino acid transporter
PGSC0003DMG400001589	PGSC0003DMT400004027	PGSC0003DMC400002880	PGSC0003DMP400002880	Amino acid transporter
PGSC0003DMG400001590	PGSC0003DMT400004028	PGSC0003DMC400002881	PGSC0003DMP400002881	Glycine-rich protein 2
PGSC0003DMG400001591	PGSC0003DMT400004030	PGSC0003DMC400002882	PGSC0003DMP400002882	Glycine-rich protein 2
PGSC0003DMG400001593	PGSC0003DMT400004034	PGSC0003DMC400002883	PGSC0003DMP400002883	Protein translocase
PGSC0003DMG400001594	PGSC0003DMT400004038	PGSC0003DMC400002886	PGSC0003DMP400002886	DNA binding protein
PGSC0003DMG400001594	PGSC0003DMT400004039	PGSC0003DMC400002887	PGSC0003DMP400002887	DNA binding protein
PGSC0003DMG400001595	PGSC0003DMT400004041	PGSC0003DMC400002888	PGSC0003DMP400002888	Triosephosphate isomerase, chloroplastic
PGSC0003DMG400001595	PGSC0003DMT400004042	PGSC0003DMC400002889	PGSC0003DMP400002889	Triosephosphate isomerase, chloroplastic
PGSC0003DMG400001596	PGSC0003DMT400004043	PGSC0003DMC400002890	PGSC0003DMP400002890	Putative neutral invertase
PGSC0003DMG400001597	PGSC0003DMT400004044	PGSC0003DMC400002891	PGSC0003DMP400002891	ER lumen protein retaining receptor
PGSC0003DMG400001597	PGSC0003DMT400004045	PGSC0003DMC400002892	PGSC0003DMP400002892	ER lumen protein retaining receptor
PGSC0003DMG400001598	PGSC0003DMT400004046	PGSC0003DMC400002893	PGSC0003DMP400002893	Snakin-2
PGSC0003DMG400001599	PGSC0003DMT400004048	PGSC0003DMC400002894	PGSC0003DMP400002894	Pentatricopeptide repeat-containing protein
PGSC0003DMG400001599	PGSC0003DMT400004049	PGSC0003DMC400002895	PGSC0003DMP400002895	Pentatricopeptide repeat-containing protein
PGSC0003DMG400001599	PGSC0003DMT400004053	PGSC0003DMC400002899	PGSC0003DMP400002899	Pentatricopeptide repeat-containing protein
PGSC0003DMG400001600	PGSC0003DMT400004055	PGSC0003DMC400002900	PGSC0003DMP400002900	Retinoblastoma-binding protein
PGSC0003DMG400001601	PGSC0003DMT400004060	PGSC0003DMC400002901	PGSC0003DMP400002901	Auxin-responsive family protein
PGSC0003DMG400001602	PGSC0003DMT400004061	PGSC0003DMC400002902	PGSC0003DMP400002902	SAUR family protein
PGSC0003DMG400001603	PGSC0003DMT400004062	PGSC0003DMC400002903	PGSC0003DMP400002903	Conserved gene of unknown function
PGSC0003DMG400001604	PGSC0003DMT400004063	PGSC0003DMC400002904	PGSC0003DMP400002904	Conserved gene of unknown function
PGSC0003DMG400001605	PGSC0003DMT400004064	PGSC0003DMC400002905	PGSC0003DMP400002905	Conserved gene of unknown function
PGSC0003DMG400001606	PGSC0003DMT400004065	PGSC0003DMC400002906	PGSC0003DMP400002906	RNA binding protein
PGSC0003DMG400001606	PGSC0003DMT400004066	PGSC0003DMC400002907	PGSC0003DMP400002907	RNA binding protein
PGSC0003DMG400001606	PGSC0003DMT400004067	PGSC0003DMC400002908	PGSC0003DMP400002908	RNA binding protein
PGSC0003DMG400001606	PGSC0003DMT400004068	PGSC0003DMC400002909	PGSC0003DMP400002909	RNA binding protein
PGSC0003DMG400001606	PGSC0003DMT400004069	PGSC0003DMC400002910	PGSC0003DMP400002910	RNA binding protein
PGSC0003DMG400001607	PGSC0003DMT400004070	PGSC0003DMC400002911	PGSC0003DMP400002911	Auxin-induced SAUR
PGSC0003DMG400001609	PGSC0003DMT400004073	PGSC0003DMC400002913	PGSC0003DMP400002913	Auxin-induced SAUR
PGSC0003DMG400001611	PGSC0003DMT400004086	PGSC0003DMC400002925	PGSC0003DMP400002925	Auxin-induced SAUR
PGSC0003DMG400001612	PGSC0003DMT400004087	PGSC0003DMC400002926	PGSC0003DMP400002926	Auxin-induced SAUR
PGSC0003DMG400001613	PGSC0003DMT400004088	PGSC0003DMC400002927	PGSC0003DMP400002927	Auxin-induced SAUR
PGSC0003DMG400001614	PGSC0003DMT400004089	PGSC0003DMC400002928	PGSC0003DMP400002928	SAUR family protein
PGSC0003DMG400001615	PGSC0003DMT400004090	PGSC0003DMC400002929	PGSC0003DMP400002929	SAUR family protein
PGSC0003DMG400001616	PGSC0003DMT400004092	PGSC0003DMC400002931	PGSC0003DMP400002931	Ribosome-binding factor A
PGSC0003DMG400001617	PGSC0003DMT400004094	PGSC0003DMC400002932	PGSC0003DMP400002932	Peptidyl-prolyl cis-trans isomerase Pin1
PGSC0003DMG400001618	PGSC0003DMT400004095	PGSC0003DMC400002933	PGSC0003DMP400002933	Amidophosphoribosyltransferase
PGSC0003DMG400001620	PGSC0003DMT400004104	PGSC0003DMC400002939	PGSC0003DMP400002939	ARM repeat containing protein
PGSC0003DMG400001621	PGSC0003DMT400004106	PGSC0003DMC400002940	PGSC0003DMP400002940	Phospholipase C
PGSC0003DMG400001622	PGSC0003DMT400004107	PGSC0003DMC400002941	PGSC0003DMP400002941	Phospholipase C
PGSC0003DMG400001623	PGSC0003DMT400004108	PGSC0003DMC400002942	PGSC0003DMP400002942	Disease resistance response protein
PGSC0003DMG400001624	PGSC0003DMT400004111	PGSC0003DMC400002943	PGSC0003DMP400002943	Disease resistance response protein
PGSC0003DMG400001625	PGSC0003DMT400004112	PGSC0003DMC400002944	PGSC0003DMP400002944	Amidase
PGSC0003DMG400001625	PGSC0003DMT400004113	PGSC0003DMC400002945	PGSC0003DMP400002945	Amidase
PGSC0003DMG400001626	PGSC0003DMT400004115	PGSC0003DMC400002947	PGSC0003DMP400002947	Amidase
PGSC0003DMG400001627	PGSC0003DMT400004117	PGSC0003DMC400002949	PGSC0003DMP400002949	Conserved gene of unknown function
PGSC0003DMG400001628	PGSC0003DMT400004120	PGSC0003DMC400002950	PGSC0003DMP400002950	Translation initiation factor
PGSC0003DMG400001629	PGSC0003DMT400004121	PGSC0003DMC400002951	PGSC0003DMP400002951	Non-imprinted in Prader-Willi/Angelman syndrome region protein
PGSC0003DMG400001630	PGSC0003DMT400004125	PGSC0003DMC400002952	PGSC0003DMP400002952	Peptidyl-prolyl cis-trans isomerase
PGSC0003DMG400001631	PGSC0003DMT400004126	PGSC0003DMC400002953	PGSC0003DMP400002953	Proline-rich protein
PGSC0003DMG400001632	PGSC0003DMT400004128	PGSC0003DMC400002954	PGSC0003DMP400002954	Translocon-associated protein, alpha subunit
PGSC0003DMG400001632	PGSC0003DMT400004129	PGSC0003DMC400002955	PGSC0003DMP400002955	Translocon-associated protein, alpha subunit
PGSC0003DMG400001633	PGSC0003DMT400004130	PGSC0003DMC400002956	PGSC0003DMP400002956	Protein FAM50A
PGSC0003DMG400001634	PGSC0003DMT400004132	PGSC0003DMC400002957	PGSC0003DMP400002957	Conserved gene of unknown function
PGSC0003DMG400001635	PGSC0003DMT400004133	PGSC0003DMC400002958	PGSC0003DMP400002958	Chalcone synthase
PGSC0003DMG400001636	PGSC0003DMT400004137	PGSC0003DMC400002959	PGSC0003DMP400002959	Mta/sah nucleosidase
PGSC0003DMG400001637	PGSC0003DMT400004139	PGSC0003DMC400002960	PGSC0003DMP400002960	Protein COBRA
PGSC0003DMG400001638	PGSC0003DMT400004141	PGSC0003DMC400002961	PGSC0003DMP400002961	39 kDa EF-Hand containing protein
PGSC0003DMG400001638	PGSC0003DMT400004142	PGSC0003DMC400002962	PGSC0003DMP400002962	39 kDa EF-Hand containing protein
PGSC0003DMG400001639	PGSC0003DMT400004143	PGSC0003DMC400002963	PGSC0003DMP400002963	Transducin family protein
PGSC0003DMG400001639	PGSC0003DMT400004144	PGSC0003DMC400002964	PGSC0003DMP400002964	Transducin family protein
PGSC0003DMG400001639	PGSC0003DMT400004145	PGSC0003DMC400002965	PGSC0003DMP400002965	Transducin family protein
PGSC0003DMG400001639	PGSC0003DMT400004146	PGSC0003DMC400002966	PGSC0003DMP400002966	Transducin family protein
PGSC0003DMG400001640	PGSC0003DMT400004148	PGSC0003DMC400002967	PGSC0003DMP400002967	Aquaporin, MIP family, PIP subfamily
PGSC0003DMG400001641	PGSC0003DMT400004151	PGSC0003DMC400002968	PGSC0003DMP400002968	Auxin-induced SAUR
PGSC0003DMG400001642	PGSC0003DMT400004152	PGSC0003DMC400002969	PGSC0003DMP400002969	Auxin-induced SAUR
PGSC0003DMG400001643	PGSC0003DMT400004153	PGSC0003DMC400002970	PGSC0003DMP400002970	Auxin-induced SAUR
PGSC0003DMG400001644	PGSC0003DMT400004154	PGSC0003DMC400002971	PGSC0003DMP400002971	Auxin-induced SAUR
PGSC0003DMG400001645	PGSC0003DMT400004155	PGSC0003DMC400002972	PGSC0003DMP400002972	Auxin-induced SAUR
PGSC0003DMG400001646	PGSC0003DMT400004156	PGSC0003DMC400002973	PGSC0003DMP400002973	Ubiquitin-protein ligase BRE1A
PGSC0003DMG400001647	PGSC0003DMT400004157	PGSC0003DMC400002974	PGSC0003DMP400002974	Auxin-induced SAUR
PGSC0003DMG400001648	PGSC0003DMT400004158	PGSC0003DMC400002975	PGSC0003DMP400002975	Auxin-induced SAUR
PGSC0003DMG400001649	PGSC0003DMT400004159	PGSC0003DMC400002976	PGSC0003DMP400002976	Auxin-induced SAUR
PGSC0003DMG400001652	PGSC0003DMT400004162	PGSC0003DMC400002977	PGSC0003DMP400002977	Retinoblastoma-binding protein
PGSC0003DMG400001653	PGSC0003DMT400004165	PGSC0003DMC400002978	PGSC0003DMP400002978	SAUR family protein
PGSC0003DMG400001654	PGSC0003DMT400004167	PGSC0003DMC400002979	PGSC0003DMP400002979	SAUR family protein
PGSC0003DMG400001655	PGSC0003DMT400004170	PGSC0003DMC400002980	PGSC0003DMP400002980	Auxin-induced protein 6B
PGSC0003DMG400001656	PGSC0003DMT400004171	PGSC0003DMC400002981	PGSC0003DMP400002981	Conserved gene of unknown function
PGSC0003DMG400001657	PGSC0003DMT400004172	PGSC0003DMC400002982	PGSC0003DMP400002982	Conserved gene of unknown function
PGSC0003DMG400001658	PGSC0003DMT400004175	PGSC0003DMC400002983	PGSC0003DMP400002983	TRNA-dihydrouridine synthase
PGSC0003DMG400001658	PGSC0003DMT400004176	PGSC0003DMC400002984	PGSC0003DMP400002984	TRNA-dihydrouridine synthase
PGSC0003DMG400001659	PGSC0003DMT400004177	PGSC0003DMC400002985	PGSC0003DMP400002985	DNA binding protein
PGSC0003DMG400001659	PGSC0003DMT400004178	PGSC0003DMC400002986	PGSC0003DMP400002986	DNA binding protein
PGSC0003DMG400001660	PGSC0003DMT400004179	PGSC0003DMC400002987	PGSC0003DMP400002987	GAGA-binding transcriptional activator BBR/BPC4
PGSC0003DMG400001661	PGSC0003DMT400004180	PGSC0003DMC400002988	PGSC0003DMP400002988	Aldo-keto reductase
PGSC0003DMG400001662	PGSC0003DMT400004181	PGSC0003DMC400002989	PGSC0003DMP400002989	Arginine decarboxylase
PGSC0003DMG400001667	PGSC0003DMT400004186	PGSC0003DMC400002990	PGSC0003DMP400002990	SAUR family protein
PGSC0003DMG400001668	PGSC0003DMT400004187	PGSC0003DMC400002991	PGSC0003DMP400002991	SAUR family protein
PGSC0003DMG400001670	PGSC0003DMT400004189	PGSC0003DMC400002992	PGSC0003DMP400002992	Receptor protein kinase
PGSC0003DMG400001670	PGSC0003DMT400004190	PGSC0003DMC400002993	PGSC0003DMP400002993	Receptor protein kinase
PGSC0003DMG400001671	PGSC0003DMT400004191	PGSC0003DMC400002994	PGSC0003DMP400002994	Peptide transporter
PGSC0003DMG400001671	PGSC0003DMT400004192	PGSC0003DMC400002995	PGSC0003DMP400002995	Peptide transporter
PGSC0003DMG400001672	PGSC0003DMT400004193	PGSC0003DMC400002996	PGSC0003DMP400002996	Protoheme IX farnesyltransferase
PGSC0003DMG400001672	PGSC0003DMT400004194	PGSC0003DMC400002997	PGSC0003DMP400002997	Protoheme IX farnesyltransferase
PGSC0003DMG400001672	PGSC0003DMT400004195	PGSC0003DMC400002998	PGSC0003DMP400002998	Protoheme IX farnesyltransferase
[truncated: 50,946 more rows]

## Sheet: 39
Protein Group	Protein ID	Accession	-10lgP	Coverage (%)	#Peptides	#Unique	PTM	Avg. Mass	Description	name protein
1	24003	PGSC0003DMP400021398	589.67	94	876	870	Carbamidomethylation; Deamidation (NQ); Oxidation (M); Pyro-glu from Q; Acetylation (K); 182 more	66576	PGSC0003DMP400021398	Granule-bound starch synthase 1, chloroplastic/amyloplastic
2	24004	PGSC0003DMP400002384	333.84	81	89	59	Carbamidomethylation; Deamidation (NQ); Oxidation (M); Pyro-glu from Q; Acetylation (N-term); 25 more	85222	PGSC0003DMP400002384	Granule-bound starch synthase 2, chloroplastic/amyloplastic
3	24006	PGSC0003DMP400013565	259.14	34	57	57	Carbamidomethylation; Deamidation (NQ); Oxidation (M); Pyro-glu from Q; Acetylation (K); 7 more	163286	PGSC0003DMP400013565	Starch-granule-bound R1 protein
5	24009	Sotub09g011090.1.1	196.28	28	24	24	Carbamidomethylation; Oxidation (M); Methyl ester; Oxidation (HW); Carbamidomethylation (DHKE X@N-term); 4 more	100068	Sotub09g011090.1.1	Starch branching enzyme II
8	24011	PGSC0003DMP400017626	161.04	21	19	1	Carbamidomethylation; Oxidation (M); Acetylation (N-term); Phosphorylation (STY); Carbamidomethylation (DHKE X@N-term); 3 more	98387	PGSC0003DMP400017626	1,4-alpha-glucan branching enzyme
8	24010	PGSC0003DMP400017627	161.04	20	19	1	Carbamidomethylation; Oxidation (M); Acetylation (N-term); Phosphorylation (STY); Carbamidomethylation (DHKE X@N-term); 3 more	104165	PGSC0003DMP400017627	1,4-alpha-glucan branching enzyme
9	24012	P30924	159.77	21	19	1	Carbamidomethylation; Oxidation (M); Acetylation (N-term); Phosphorylation (STY); Carbamidomethylation (DHKE X@N-term); 4 more	99084	P30924	1,4-alpha-glucan-branching enzyme
6	24007	Q43846	115.05	15	18	18	Carbamidomethylation; Deamidation (NQ); Oxidation (M); Carbamylation; Formylation; 7 more	139111	Q43846	Soluble starch synthase 3, chloroplastic/amyloplastic
7	24014	PGSC0003DMP400032329	112.32	14	11	10	Carbamidomethylation; Deamidation (NQ); Oxidation (M); Acetylation (N-term); Amidation; 5 more	70609	PGSC0003DMP400032329	Soluble starch synthase 1, chloroplastic/amyloplastic
11	24008	PGSC0003DMP400028510	100.52	12	8	8	Carbamidomethylation; Oxidation (M); Acetylation (N-term); Methyl ester; Sodium adduct; Carbamidomethylation (DHKE X@N-term)	63487	PGSC0003DMP400028510	Conserved gene of unknown function
57	24017	PGSC0003DMP400017952	80.98	35	4	2	Carbamidomethylation; Deamidation (NQ); Hexose (NSY); Methyl ester	13848	PGSC0003DMP400017952	Cysteine protease inhibitor 9
58	24023	PGSC0003DMP400017953	67.73	12	3	1	Carbamidomethylation; Deamidation (NQ); Methyl ester	24482	PGSC0003DMP400017953	Kunitz-type tuber invertase inhibitor
34	25811	PGSC0003DMP400014233	42.17	2	2	1		36027	PGSC0003DMP400014233	Cyclic nucleotide-gated ion channel 15
34	25813	PGSC0003DMP400011893	42.17	1	2	1		74137	PGSC0003DMP400011893	Cyclic nucleotide-gated ion channel 15
34	25816	PGSC0003DMP400011894	42.17	1	2	1		81500	PGSC0003DMP400011894	Cyclic nucleotide-gated ion channel 15
34	25815	PGSC0003DMP400014234	42.17	1	2	1		81182	PGSC0003DMP400014234	Cyclic nucleotide-gated ion channel 15

## Sheet: 40
Protein Group	Protein ID	Accession	-10lgP	Coverage (%)	#Peptides	#Unique	PTM	Avg. Mass	Description	name protein
1	24003	PGSC0003DMP400021398	348.53	94	265	265	Carbamidomethylation; Deamidation (NQ); Oxidation (M); Acetylation (K); Acetylation (N-term); 66 more	66576	PGSC0003DMP400021398	Granule-bound starch synthase 1, chloroplastic/amyloplastic
2	24004	PGSC0003DMP400002384	240.11	50	65	64	Carbamidomethylation; Deamidation (NQ); Oxidation (M); Pyro-glu from Q; Formylation; 15 more	85222	PGSC0003DMP400002384	Granule-bound starch synthase 2, chloroplastic/amyloplastic
3	24006	PGSC0003DMP400013565	176.68	22	34	34	Carbamidomethylation; Deamidation (NQ); Oxidation (M); Hydroxylation; Sulfation; Mutation	163286	PGSC0003DMP400013565	Starch-granule-bound R1 protein
4	24007	Q43846	155.58	21	23	23	Carbamidomethylation; Deamidation (NQ); Oxidation (M); Acetylation (N-term); Phosphorylation (STY); 2 more	139111	Q43846	Soluble starch synthase 3, chloroplastic/amyloplastic
6	24008	PGSC0003DMP400028510	147.04	27	19	19	Carbamidomethylation; Oxidation (M); Pyro-glu from Q; Hydroxylation; Proline oxidation to pyroglutamic acid; 2 more	63487	PGSC0003DMP400028510	Conserved gene of unknown function
7	24009	Sotub09g011090.1.1	143.47	22	23	23	Carbamidomethylation; Oxidation (M); Hydroxylation; Phosphorylation (STY); Mutation	100068	Sotub09g011090.1.1	Starch branching enzyme II
5	24010	PGSC0003DMP400017627	135.22	18	17	17	Carbamidomethylation; Oxidation (M); Hydroxylation; Methyl ester; Oxidation (HW); Dihydroxy	104165	PGSC0003DMP400017627	1,4-alpha-glucan branching enzyme
9	24013	PGSC0003DMP400032328	103.04	18	9	9	Carbamidomethylation; Oxidation (M); Sulfation; Carbamidomethylation (DHKE X@N-term); Mutation	60125	PGSC0003DMP400032328	Soluble starch synthase 1, chloroplastic/amyloplastic
9	24014	PGSC0003DMP400032329	103.04	15	9	9	Carbamidomethylation; Oxidation (M); Sulfation; Carbamidomethylation (DHKE X@N-term); Mutation	70609	PGSC0003DMP400032329	Soluble starch synthase 1, chloroplastic/amyloplastic
11	24015	PGSC0003DMP400017605	90.87	18	7	5	Deamidation (NQ); Oxidation (M); Hydroxylation	48927	PGSC0003DMP400017605	Conserved gene of unknown function
10	24016	tr|Q84YG5|Q84YG5_SOLTU	71.39	6	5	5	Carbamidomethylation; Acetylation (N-term); Dihydroxy	87351	tr|Q84YG5|Q84YG5_SOLTU	Isoamylase isoform 3
12	24018	PGSC0003DMP400023947	66.91	11	4	4	Dehydration; Mutation	38858	PGSC0003DMP400023947	Starch synthase VI
22	24017	PGSC0003DMP400017952	63.23	27	4	3	Carbamidomethylation; Formylation; Phosphorylation (STY)	13848	PGSC0003DMP400017952	Cysteine protease inhibitor 9
71	24023	PGSC0003DMP400017953	44.38	8	2	1	Carbamidomethylation	24482	PGSC0003DMP400017953	Kunitz-type tuber invertase inhibitor

## Sheet: 41
Protein Group	Protein ID	Accession	-10lgP	Coverage (%)	#Peptides	#Unique	PTM	Avg. Mass	Description	name protein
1	24003	PGSC0003DMP400021398	358.76	90	250	250	Carbamidomethylation; Deamidation (NQ); Oxidation (M); Acetylation (K); Acetylation (N-term); 72 more	66576	PGSC0003DMP400021398	Granule-bound starch synthase 1, chloroplastic/amyloplastic
2	24004	PGSC0003DMP400002384	266.6	52	76	76	Carbamidomethylation; Deamidation (NQ); Oxidation (M); Pyro-glu from Q; Acetylation (N-term); 20 more	85222	PGSC0003DMP400002384	Granule-bound starch synthase 2, chloroplastic/amyloplastic
3	24006	PGSC0003DMP400013565	203.94	22	37	37	Deamidation (NQ); Oxidation (M); Carbamidomethylation (DHKE X@N-term); Carboxylation (DKW); Mutation	163286	PGSC0003DMP400013565	Starch-granule-bound R1 protein
4	24007	Q43846	170.15	29	31	30	Carbamidomethylation; Deamidation (NQ); Oxidation (M); Carbamylation; Hydroxylation; 4 more	139111	Q43846	Soluble starch synthase 3, chloroplastic/amyloplastic
5	24009	Sotub09g011090.1.1	163.59	23	21	21	Carbamidomethylation; Deamidation (NQ); Oxidation (M); Carbamylation; Dehydration; 3 more	100068	Sotub09g011090.1.1	Starch branching enzyme II
7	24008	PGSC0003DMP400028510	150.27	27	20	20	Carbamidomethylation; Oxidation (M); Hydroxylation; Methyl ester; Ethyl amino; Mutation	63487	PGSC0003DMP400028510	Conserved gene of unknown function
6	24011	PGSC0003DMP400017626	149.51	23	19	19	Carbamidomethylation; Deamidation (NQ); Oxidation (M); Dehydration; Hydroxylation; 3 more	98387	PGSC0003DMP400017626	1,4-alpha-glucan branching enzyme
6	24010	PGSC0003DMP400017627	149.51	22	19	19	Carbamidomethylation; Deamidation (NQ); Oxidation (M); Dehydration; Hydroxylation; 3 more	104165	PGSC0003DMP400017627	1,4-alpha-glucan branching enzyme
10	24013	PGSC0003DMP400032328	124.47	25	12	12	Carbamidomethylation; Deamidation (NQ); Oxidation (M); Mutation	60125	PGSC0003DMP400032328	Soluble starch synthase 1, chloroplastic/amyloplastic
10	24014	PGSC0003DMP400032329	124.47	21	12	12	Carbamidomethylation; Deamidation (NQ); Oxidation (M); Mutation	70609	PGSC0003DMP400032329	Soluble starch synthase 1, chloroplastic/amyloplastic
11	24023	PGSC0003DMP400017953	88.9	29	5	4	Carbamidomethylation; Mutation	24482	PGSC0003DMP400017953	Kunitz-type tuber invertase inhibitor
13	24015	PGSC0003DMP400017605	86.43	17	6	6	Deamidation (NQ); Oxidation (M)	48927	PGSC0003DMP400017605	Conserved gene of unknown function
18	24017	PGSC0003DMP400017952	82.38	27	4	2	Carbamidomethylation; Formylation; Phosphorylation (STY)	13848	PGSC0003DMP400017952	Cysteine protease inhibitor 9
14	24018	PGSC0003DMP400023947	65.86	8	3	3	Phosphorylation (STY); Carbamidomethylation (DHKE X@N-term); Mutation	38858	PGSC0003DMP400023947	Starch synthase VI
66	24027	PGSC0003DMP400016823	53.76	13	2	2		20076	PGSC0003DMP400016823	Kunitz-type proteinase inhibitor
66	25804	PGSC0003DMP400016824	53.76	11	2	2		23937	PGSC0003DMP400016824	Aspartic protease inhibitor 5
66	25805	PGSC0003DMP400017933	53.76	11	2	2		24028	PGSC0003DMP400017933	Serine protease inhibitor 7

## Sheet: 42
Protein Group	Protein ID	Accession	-10lgP	Coverage (%)	#Peptides	#Unique	PTM	Avg. Mass	Description	name protein

## Sheet: 43
Protein Group	Protein ID	Accession	-10lgP	Coverage (%)	#Peptides	#Unique	PTM	Avg. Mass	Description	name protein
1	24003	PGSC0003DMP400021398	320.1	86	136	136	Carbamidomethylation; Deamidation (NQ); Oxidation (M); Acetylation (K); Amidation; 27 more	66576	PGSC0003DMP400021398	Granule-bound starch synthase 1, chloroplastic/amyloplastic
2	24004	PGSC0003DMP400002384	230.18	37	33	33	Carbamidomethylation; Deamidation (NQ); Oxidation (M); Acetylation (N-term); Hydroxylation; 4 more	85222	PGSC0003DMP400002384	Granule-bound starch synthase 2, chloroplastic/amyloplastic
3	24006	PGSC0003DMP400013565	174.41	13	25	25	Oxidation (M); Mutation	163286	PGSC0003DMP400013565	Starch-granule-bound R1 protein
4	24009	Sotub09g011090.1.1	159.24	20	18	18	Oxidation (M); Pyro-glu from Q; Mutation	100068	Sotub09g011090.1.1	Starch branching enzyme II
7	31362	PGSC0003DMP400047519	129.06	20	7	5	Oxidation (M)	41569	PGSC0003DMP400047519	Protein tyrosine phosphatase
6	24007	Q43846	126.57	7	7	7	Deamidation (NQ)	139111	Q43846	name protein
5	24010	PGSC0003DMP400017627	126.39	15	13	13	Carbamidomethylation; Oxidation (M); Methyl ester; Carbamidomethylation (DHKE X@N-term)	104165	PGSC0003DMP400017627	1,4-alpha-glucan branching enzyme
11	24022	PGSC0003DMP400017950	106.69	27	8	4	Carbamidomethylation; Oxidation (M); Mutation	24775	PGSC0003DMP400017950	Cysteine protease inhibitor 1
11	24021	PGSC0003DMP400017944	106.69	27	8	4	Carbamidomethylation; Oxidation (M); Mutation	24731	PGSC0003DMP400017944	Cysteine protease inhibitor 1
14	24017	PGSC0003DMP400017952	104.33	33	6	2	Carbamidomethylation	13848	PGSC0003DMP400017952	Cysteine protease inhibitor 9
12	24023	PGSC0003DMP400017953	102.15	33	7	5	Carbamidomethylation; Oxidation (M); Mutation	24482	PGSC0003DMP400017953	Kunitz-type tuber invertase inhibitor
17	31363	PGSC0003DMP400026742	98.36	10	3	1	Oxidation (M)	41564	PGSC0003DMP400026742	Protein tyrosine phosphatase
13	28623	PGSC0003DMP400017939	88.97	17	4	2		21780	PGSC0003DMP400017939	Cysteine protease inhibitor 1
26	25804	PGSC0003DMP400016824	77.26	15	3	3	Deamidation (NQ)	23937	PGSC0003DMP400016824	Aspartic protease inhibitor 5
20	25806	PGSC0003DMP400017942	75.58	10	3	2		25097	PGSC0003DMP400017942	Cysteine protease inhibitor 1
19	24008	PGSC0003DMP400028510	71.67	5	2	2		63487	PGSC0003DMP400028510	Conserved gene of unknown function
51	32266	PGSC0003DMP400024808	64.97	8	2	2		25642	PGSC0003DMP400024808	Patatin-2-Kuras 4
28	24016	tr|Q84YG5|Q84YG5_SOLTU	63.01	4	3	3	Carbamidomethylation; Oxidation (M); Dihydroxy	87351	tr|Q84YG5|Q84YG5_SOLTU	Isoamylase isoform 3
52	24015	PGSC0003DMP400017605	53.78	5	2	2	Deamidation (NQ)	48927	PGSC0003DMP400017605	Conserved gene of unknown function
27	24013	PGSC0003DMP400032328	52.21	4	2	2		60125	PGSC0003DMP400032328	Soluble starch synthase 1, chloroplastic/amyloplastic
27	24014	PGSC0003DMP400032329	52.21	4	2	2		70609	PGSC0003DMP400032329	Soluble starch synthase 1, chloroplastic/amyloplastic

## Sheet: 44
Protein Group	Protein ID	Accession	-10lgP	Coverage (%)	#Peptides	#Unique	PTM	Avg. Mass	Description	name protein
1	24003	PGSC0003DMP400021398	305.05	83	91	91	Carbamidomethylation; Deamidation (NQ); Oxidation (M); Amidation; Carbamylation; 20 more	66576	PGSC0003DMP400021398	Granule-bound starch synthase 1, chloroplastic/amyloplastic
2	24004	PGSC0003DMP400002384	239.74	40	42	42	Carbamidomethylation; Deamidation (NQ); Oxidation (M); Acetylation (N-term); Formylation; 7 more	85222	PGSC0003DMP400002384	Granule-bound starch synthase 2, chloroplastic/amyloplastic
3	31362	PGSC0003DMP400047519	189.28	38	17	12	Carbamidomethylation; Deamidation (NQ); Oxidation (M); Pyro-glu from Q; Menadione hydroquinone derivative; 2 more	41569	PGSC0003DMP400047519	Protein tyrosine phosphatase
4	31363	PGSC0003DMP400026742	167.64	29	12	7	Carbamidomethylation; Deamidation (NQ); Oxidation (M)	41564	PGSC0003DMP400026742	Protein tyrosine phosphatase
5	24009	Sotub09g011090.1.1	157.48	16	14	14	Deamidation (NQ); Oxidation (M); Dehydration	100068	Sotub09g011090.1.1	Starch branching enzyme II
6	24006	PGSC0003DMP400013565	150.91	11	19	19	Deamidation (NQ); Oxidation (M); Mutation	163286	PGSC0003DMP400013565	Starch-granule-bound R1 protein
10	24022	PGSC0003DMP400017950	125.53	27	9	5	Carbamidomethylation; Oxidation (M); Mutation	24775	PGSC0003DMP400017950	Cysteine protease inhibitor 1
10	24021	PGSC0003DMP400017944	125.53	27	9	5	Carbamidomethylation; Oxidation (M); Mutation	24731	PGSC0003DMP400017944	Cysteine protease inhibitor 1
8	24011	PGSC0003DMP400017626	112.99	9	8	8	Carbamidomethylation; Oxidation (M); Biotinylation	98387	PGSC0003DMP400017626	1,4-alpha-glucan branching enzyme
8	24010	PGSC0003DMP400017627	112.99	8	8	8	Carbamidomethylation; Oxidation (M); Biotinylation	104165	PGSC0003DMP400017627	1,4-alpha-glucan branching enzyme
11	24017	PGSC0003DMP400017952	112.06	33	7	3	Carbamidomethylation; Mutation	13848	PGSC0003DMP400017952	Cysteine protease inhibitor 9
12	24007	Q43846	99.76	4	4	4	Deamidation (NQ)	139111	Q43846	Soluble starch synthase 3, chloroplastic/amyloplastic
9	28623	PGSC0003DMP400017939	93.68	17	5	3	Oxidation (M); Mutation	21780	PGSC0003DMP400017939	Cysteine protease inhibitor 1
14	24023	PGSC0003DMP400017953	89.62	18	4	3	Carbamidomethylation; Mutation	24482	PGSC0003DMP400017953	Kunitz-type tuber invertase inhibitor
33	24008	PGSC0003DMP400028510	63.38	5	2	2		63487	PGSC0003DMP400028510	Conserved gene of unknown function
34	25804	PGSC0003DMP400016824	49.68	10	2	2	Deamidation (NQ)	23937	PGSC0003DMP400016824	Aspartic protease inhibitor 5

## Sheet: 45
Protein Group	Protein ID	Accession	-10lgP	Coverage (%)	#Peptides	#Unique	PTM	Avg. Mass	Description	name protein
1	24003	PGSC0003DMP400021398	267.13	78	83	83	Carbamidomethylation; Deamidation (NQ); Oxidation (M); Amidation; Formylation; 19 more	66576	PGSC0003DMP400021398	Granule-bound starch synthase 1, chloroplastic/amyloplastic
2	24004	PGSC0003DMP400002384	214.13	32	35	35	Carbamidomethylation; Deamidation (NQ); Oxidation (M); Hydroxylation; Oxidation (HW); 9 more	85222	PGSC0003DMP400002384	Granule-bound starch synthase 2, chloroplastic/amyloplastic
3	31363	PGSC0003DMP400026742	170.7	33	17	11	Carbamidomethylation; Deamidation (NQ); Oxidation (M); Pyro-glu from Q; Carbamylation; 3 more	41564	PGSC0003DMP400026742	Protein tyrosine phosphatase
4	31362	PGSC0003DMP400047519	163.28	36	15	9	Carbamidomethylation; Deamidation (NQ); Oxidation (M); Pyro-glu from Q; Phosphorylation to pyridyl thiol; 2 more	41569	PGSC0003DMP400047519	Protein tyrosine phosphatase
7	24006	PGSC0003DMP400013565	132.23	9	13	13	Oxidation (M); Mutation	163286	PGSC0003DMP400013565	Starch-granule-bound R1 protein
9	24022	PGSC0003DMP400017950	128.23	41	11	7	Carbamidomethylation; Oxidation (M); Amidation; Dihydroxy; Mutation	24775	PGSC0003DMP400017950	Cysteine protease inhibitor 1
9	24021	PGSC0003DMP400017944	128.23	41	11	7	Carbamidomethylation; Oxidation (M); Amidation; Dihydroxy; Mutation	24731	PGSC0003DMP400017944	Cysteine protease inhibitor 1
8	24011	PGSC0003DMP400017626	125.88	10	9	1	Carbamidomethylation; Oxidation (M); Biotinylation; Mutation	98387	PGSC0003DMP400017626	1,4-alpha-glucan branching enzyme
8	24010	PGSC0003DMP400017627	125.88	10	9	1	Carbamidomethylation; Oxidation (M); Biotinylation; Mutation	104165	PGSC0003DMP400017627	1,4-alpha-glucan branching enzyme
6	24009	Sotub09g011090.1.1	125.43	10	10	10	Oxidation (M); Hydroxylation	100068	Sotub09g011090.1.1	Starch branching enzyme II
12	24017	PGSC0003DMP400017952	114.79	33	6	2	Carbamidomethylation	13848	PGSC0003DMP400017952	Cysteine protease inhibitor 9
15	24007	Q43846	100.63	4	4	4	Deamidation (NQ)	139111	Q43846	Soluble starch synthase 3, chloroplastic/amyloplastic
18	24008	PGSC0003DMP400028510	92.65	8	4	4		63487	PGSC0003DMP400028510	Conserved gene of unknown function
13	28623	PGSC0003DMP400017939	88.98	13	3	1	Amidation	21780	PGSC0003DMP400017939	Cysteine protease inhibitor 1
16	24023	PGSC0003DMP400017953	86.47	13	4	2	Carbamidomethylation	24482	PGSC0003DMP400017953	Kunitz-type tuber invertase inhibitor
22	25806	PGSC0003DMP400017942	63.66	10	3	2		25097	PGSC0003DMP400017942	Cysteine protease inhibitor 1

## Sheet: 46
Protein Group	Protein ID	Accession	-10lgP	Coverage (%)	#Peptides	#Unique	PTM	Avg. Mass	Description	name protein
1	24003	PGSC0003DMP400021398	293.73	85	93	93	Carbamidomethylation; Deamidation (NQ); Oxidation (M); Amidation; Carbamylation; 18 more	66576	PGSC0003DMP400021398	Granule-bound starch synthase 1, chloroplastic/amyloplastic
2	24004	PGSC0003DMP400002384	266.32	51	52	52	Carbamidomethylation; Deamidation (NQ); Oxidation (M); Pyro-glu from Q; Formylation; 10 more	85222	PGSC0003DMP400002384	Granule-bound starch synthase 2, chloroplastic/amyloplastic
4	31363	PGSC0003DMP400026742	169.25	32	16	10	Carbamidomethylation; Deamidation (NQ); Oxidation (M); Pyro-glu from Q; Acetylation (K); 4 more	41564	PGSC0003DMP400026742	Protein tyrosine phosphatase
6	31362	PGSC0003DMP400047519	154.73	28	11	5	Carbamidomethylation; Deamidation (NQ); Oxidation (M); O-Isopropylmethylphosphonylation	41569	PGSC0003DMP400047519	Protein tyrosine phosphatase
5	24006	PGSC0003DMP400013565	132.13	8	13	13	Oxidation (M); Mutation	163286	PGSC0003DMP400013565	Starch-granule-bound R1 protein
10	24012	P30924	118.83	10	7	1	Carbamidomethylation; Oxidation (M); Hexose (NSY); Carbamidomethylation (DHKE X@N-term); Dihydroxy	99084	P30924	1,4-alpha-glucan-branching enzyme
7	24009	Sotub09g011090.1.1	117.98	13	10	10	Oxidation (M)	100068	Sotub09g011090.1.1	Starch branching enzyme II
12	24022	PGSC0003DMP400017950	108.77	27	7	4	Carbamidomethylation; Oxidation (M); Mutation	24775	PGSC0003DMP400017950	Cysteine protease inhibitor 1
12	24021	PGSC0003DMP400017944	108.77	27	7	4	Carbamidomethylation; Oxidation (M); Mutation	24731	PGSC0003DMP400017944	Cysteine protease inhibitor 1
8	24007	Q43846	108.31	7	7	7	Deamidation (NQ)	139111	Q43846	Soluble starch synthase 3, chloroplastic/amyloplastic
14	24017	PGSC0003DMP400017952	104.49	33	5	2	Carbamidomethylation	13848	PGSC0003DMP400017952	Cysteine protease inhibitor 9
17	24023	PGSC0003DMP400017953	77.3	8	4	3	Carbamidomethylation; Mutation	24482	PGSC0003DMP400017953	Kunitz-type tuber invertase inhibitor
16	28623	PGSC0003DMP400017939	60.81	13	2	1		21780	PGSC0003DMP400017939	Cysteine protease inhibitor 1
48	25806	PGSC0003DMP400017942	52.85	5	2	2		25097	PGSC0003DMP400017942	Cysteine protease inhibitor 1

[truncated: 15 more sheets: 47, 48, 49, 50, 51, 52, 53, 54, 56, 55, 57, 58, 59, 60, compil]
