# Supplementary material for: Proteome Analysis of Potato Starch Reveals the Presence of New Starch Metabolic Proteins as Well as Multiple Protease Inhibitors
Source: Front Plant Sci. 2018 Jun 15;9:746. doi: 10.3389/fpls.2018.00746 (PMC6013586; doi:10.3389/fpls.2018.00746)
Supplement: Supplementary file 4 [file Data_Sheet_3.xlsx]

## Sheet: resume
C:	categorical column
N:	Numerical column
T:	Text column
C: Only identified by site	Marked with '+', this particular protein group was identified only by a modification site. Proteins with '+' was filtered
C: Absolute quantification accuracy	Quantification of proteins according to their estimated accuracy of absolute quantification. High, medium, low
C: Histones	Marked with '+', detection of histones. Not applicable in this project
N: Peptides	number of identified peptides for proteins
N: Razor + unique peptides	The 'Use unique and razor peptides' mode calculates ratios from unique and razor peptides. Razor peptides are non-unique peptides assigned to the protein group with the most other peptides
N: Unique peptides	number of identified unique peptides for proteins
N: Sequence coverage [%]	pourcentage of coverage for proteins with all peptides
N: Unique + razor sequence coverage [%]	pourcentage of coverage for proteins with Razor + unique peptides
N: Unique sequence coverage [%]	pourcentage of coverage for proteins with uniques peptides
N: Mol. weight [kDa]	mass of proteins in kDa
N: Sequence length	lenght of protein sequence identified
N: Sequence length_	lenght of protein sequence identified
N: Average molecular mass	Average molecular mass of proteins
N: Number of theoretical peptides (trypsin/P, 6-30)	Number of theoretically expected peptides, tryptic digest, 6-30 amino acids
N: stddev Brut	standard deviation form Brut samples
N: stddev SDS	standard deviation form SDS samples
N: stddev Thermo	standard deviation form Thermo samples
N: Brut	mean of LFQ values form Brut sample
N: SDS	mean of LFQ values form SDS sample
N: Thermo	mean of LFQ values form Thermo sample
N: Abundance (molecules/total molecules) [*10^-6] Brut1	Estimation of protein abundance (fraction of total molecules)
N: Copy number rank Brut1	ranked protein copy numbers per cell
N: Abundance (molecules/total molecules) [*10^-6] Brut2	Estimation of protein abundance (fraction of total molecules)
N: Copy number rank Brut2	ranked protein copy numbers per cell
N: Abundance (molecules/total molecules) [*10^-6] Brut3	Estimation of protein abundance (fraction of total molecules)
N: Copy number rank Brut3	ranked protein copy numbers per cell
N: Abundance (molecules/total molecules) [*10^-6] SDS1	Estimation of protein abundance (fraction of total molecules)
N: Copy number rank SDS1	ranked protein copy numbers per cell
N: Abundance (molecules/total molecules) [*10^-6] SDS2	Estimation of protein abundance (fraction of total molecules)
N: Copy number rank SDS2	ranked protein copy numbers per cell
N: Abundance (molecules/total molecules) [*10^-6] SDS3	Estimation of protein abundance (fraction of total molecules)
N: Copy number rank SDS3	ranked protein copy numbers per cell
N: Abundance (molecules/total molecules) [*10^-6] Thermo1	Estimation of protein abundance (fraction of total molecules)
N: Copy number rank Thermo1	ranked protein copy numbers per cell
N: Abundance (molecules/total molecules) [*10^-6] Thermo2	Estimation of protein abundance (fraction of total molecules)
N: Copy number rank Thermo2	ranked protein copy numbers per cell
N: Abundance (molecules/total molecules) [*10^-6] Thermo3	Estimation of protein abundance (fraction of total molecules)
N: Copy number rank Thermo3	ranked protein copy numbers per cell
T: Name	name of proteins from PGSC, uniprot database
T: PGSC+uniprot+solanum	Accession number of proteins from PGSC, uniprot database
T: Fasta headers	heading of proteins indentified in PGSC, uniprot database
T: Gene name	Not recovered
T: Protein name	Not recovered

## Sheet: iBAQ abundance Starch
Brut1	Brut2	Brut3	SDS1	SDS2	SDS3	Thermo1	Thermo2	Thermo3	C: Only identified by site	C: Absolute quantification accuracy	C: Histones	N: Peptides	N: Razor + unique peptides	N: Unique peptides	N: Sequence coverage [%]	N: Unique + razor sequence coverage [%]	N: Unique sequence coverage [%]	N: Mol. weight [kDa]	N: Sequence length	N: Sequence length_	N: Average molecular mass	N: Number of theoretical peptides (trypsin/P, 6-30)	N: stddev Brut	N: stddev SDS	N: stddev Thermo	N: Brut	N: SDS	N: Thermo	N: Abundance (molecules/total molecules) [*10^-6] Brut1	N: Copy number rank Brut1	N: Abundance (molecules/total molecules) [*10^-6] Brut2	N: Copy number rank Brut2	N: Abundance (molecules/total molecules) [*10^-6] Brut3	N: Copy number rank Brut3	N: Abundance (molecules/total molecules) [*10^-6] SDS1	N: Copy number rank SDS1	N: Abundance (molecules/total molecules) [*10^-6] SDS2	N: Copy number rank SDS2	N: Abundance (molecules/total molecules) [*10^-6] SDS3	N: Copy number rank SDS3	N: Abundance (molecules/total molecules) [*10^-6] Thermo1	N: Copy number rank Thermo1	N: Abundance (molecules/total molecules) [*10^-6] Thermo2	N: Copy number rank Thermo2	N: Abundance (molecules/total molecules) [*10^-6] Thermo3	N: Copy number rank Thermo3	T: Name	T: PGSC+uniprot+solanum	T: Fasta headers
1275500000	2082100000	1851200000	860320000	511040000	1099900000	1626700000	1377800000	1140200000		high		79	79	15	92.8	92.8	19.4	66575	607	608	66575.8	39	415401000	296128000	243272000	1736270000	823753000	1381570000	341273	2	245804	2	297491	2	368493	2	402892	2	385950	2	372824	2	389835	2	384182	2	Granule-bound starch synthase 1, chloroplastic/amyloplastic	PGSC0003DMP400021398	PGSC0003DMP400021398 PGSC0003DMT400031568 Protein
92499000	250430000	142260000	79759000	26779000	85333000	182350000	122470000	103660000		high		69	69	69	73.7	73.7	73.7	85221	767	768	85221.5	46	80745600	32317500	41092500	161730000	63957000	136160000	20982.9	6	25065.8	7	19382.5	7	28963.8	3	17899.3	3	25386.4	3	35433.1	3	29378.6	3	29612.4	3	Granule-bound starch synthase 2, chloroplastic/amyloplastic	PGSC0003DMP400002384	PGSC0003DMP400002384 PGSC0003DMT400003356 Protein
4807500	12166000	8666500	5264500	1890700	4842400	9264700	6791600	4117600		high		66	66	66	42.1	42.1	42.1	163290	1464	1465	163287	79	3680710	1838170	2574200	8546670	3999200	6724630	635.007	25	709.045	26	687.546	26	1113.18	22	735.858	18	838.833	21	1048.25	22	948.647	23	684.916	22	Starch-granule-bound R1 protein	PGSC0003DMP400013565	PGSC0003DMP400013565 PGSC0003DMT400019845 Protein
1179500000	2080800000	1742700000	935400000	544830000	1184200000	1574400000	1303600000	1133800000		low		65	1	1	92	1.2	1.2	54274	490	491	54274.6	31	455311000	322294000	222221000	1667670000	888143000	1337270000	397030	1	309045	1	352327	1	504046	1	540378	1	522764	1	453957	1	464026	1	480612	1	Granule-bound starch synthase 1, chloroplastic/amyloplastic	PGSC0003DMP400021399	PGSC0003DMP400021399 PGSC0003DMT400031569 Protein
1476000	3575000	3086900	1587700	1123700	1439400	2585100	1997800	1016100		high		47	47	47	41	41	41	139110	1230	1230	139111	71	1098410	236979	792719	2712630	1383600	1866330	216.927	32	231.83	39	272.489	30	373.546	31	486.621	24	277.438	34	325.447	36	310.494	32	188.061	32	Soluble starch synthase 3, chloroplastic/amyloplastic	Q43846	Q43846
2948100	7806300	5855500	2902800	1054700	3486000	6347200	4051700	2126400		high		40	40	40	70	70	70	63486	554	555	63487	34	2444750	1269310	2113100	5536630	2481170	4175100	904.794	19	1057.11	22	1079.37	19	1426.17	17	953.781	14	1403.11	13	1668.65	17	1314.98	20	821.838	19	Conserved gene of unknown function	PGSC0003DMP400028510	PGSC0003DMP400028510 PGSC0003DMT400042064 Protein
4987400	20729000	13708000	7307300	2471200	5907600	15900000	10999000	7197200		high		39	39	39	40.6	40.6	40.6	100070	876	877	100068	46	7886080	2488500	4362950	13141500	5228700	11365400	1131.37	18	2074.79	18	1867.68	18	2653.59	12	1651.77	12	1757.5	12	3089.59	12	2638.49	14	2056.01	13	Starch branching enzyme II	Sotub09g011090.1.1	Sotub09g011090.1.1
3758300	12587000	7775000	4296800	1231800	5085000	9792300	6382000	4002600		high		30	30	3	33.7	33.7	6.1	104160	914	889.5	101276	51	4420320	2035630	2910110	8040100	3537870	6725630	768.967	21	1136.33	20	955.467	20	1407.37	18	742.623	17	1364.47	15	1716.23	16	1380.85	18	1031.32	17	1,4-alpha-glucan branching enzyme	PGSC0003DMP400017627	PGSC0003DMP400017627 PGSC0003DMT400025846 Protein;PGSC0003DMP400017626 PGSC0003DMT400025845 Protein
3731000	12067000	7726800	3979600	1184300	4919600	9323400	6102700	3610400		low		29	2	2	30.1	1.7	1.7	99083	861	861	99084	51	4169190	1942930	2864230	7841600	3361170	6345500	763.381	22	1089.39	21	949.543	21	1303.48	19	713.987	19	1320.08	16	1634.05	19	1320.42	19	930.262	18	1,4-alpha-glucan-branching enzyme	P30924	P30924
73344000	214130000	142060000	6367000	1712800	5583900	26725000	14792000	14166000		high		16	16	9	49.5	49.5	29.7	24730	222	223	24752.6	12	70399700	2492000	7077160	143178000	4554570	18561000	63777.9	3	82157.8	4	74195.2	4	8863.14	7	4388.58	4	6367.93	7	19906.6	5	13602.1	6	15512.7	6	Cysteine protease inhibitor 1	PGSC0003DMP400017944	PGSC0003DMP400017944 PGSC0003DMT400026276 Protein;PGSC0003DMP400017950 PGSC0003DMT400026285 Protein
692000	2764900	1017500	878000	396680	1136000	1273800	1346200	960900		high		13	13	13	27.5	27.5	27.5	60124	541	592	65366.9	32	1114770	375239	204778	1491470	803560	1193630	225.654	30	397.816	30	199.283	33	458.33	29	381.144	28	485.814	27	355.806	35	464.215	27	394.592	26	Soluble starch synthase 1, chloroplastic/amyloplastic	PGSC0003DMP400032328	PGSC0003DMP400032328 PGSC0003DMT400047730 Protein;PGSC0003DMP400032329 PGSC0003DMT400047731 Protein
25565000	157460000	87957000	5159600	1168100	3532600	5730900	3518100	1234900		high		13	12	10	36.5	31.5	26.9	24481	219	220	24481.5	11	65979400	2007070	2248090	90327300	3286770	3494630	24251.6	5	65906.8	5	50114.5	5	7835.33	9	3265.02	8	4394.85	9	4656.84	11	3529.19	11	1475.23	14	Kunitz-type tuber invertase inhibitor	PGSC0003DMP400017953	PGSC0003DMP400017953 PGSC0003DMT400026289 Protein
47688	219710	124560	39035	26249	55302	177100	44389	64927		high		12	12	12	13.2	13.2	13.2	132210	1202	976	106211	54.5	86172.7	14561.2	71433.9	130653	40195.3	95472	9.1306	54	18.5612	55	14.3241	56	11.9644	44	14.8086	47	13.8863	44	29.0458	50	8.98749	52	15.6549	44	Glucan/water dikinase	PGSC0003DMP400029040	PGSC0003DMP400029040 PGSC0003DMT400042818 Protein;PGSC0003DMP400029039 PGSC0003DMT400042817 Protein
14835000	64351000	36834000	4797400	568380	1811500	8274800	5630500	1624600		high		10	10	9	72.1	72.1	67.5	16660	154	155	16660.2	10	24809200	2173540	3348250	38673300	2392430	5176630	15480.1	8	29628.4	6	23085.2	6	8013.83	8	1747.58	11	2479.02	11	7396.38	10	6213.08	10	2134.85	12	Proteinase inhibitor type-2 P303.51	PGSC0003DMP400008029	PGSC0003DMP400008029 PGSC0003DMT400011562 Protein
179030	1818300	165480	166380	103260	241440	1543800	411720	165190		high		10	10	10	44.8	44.8	44.8	26526	248	179	19155.8	11.5	950369	69175.9	735181	720937	170360	706903	162.448	36	727.982	25	90.1847	41	241.678	34	276.079	29	287.312	32	1199.93	21	395.061	30	188.758	31	Peptidyl-prolyl cis-trans isomerase	PGSC0003DMP400009292	PGSC0003DMP400009292 PGSC0003DMT400013412 Protein;PGSC0003DMP400009293 PGSC0003DMT400013413 Protein
53044	94890	59401	25932	2271.5	45249	73449	49246	11394		high		10	10	7	11	11	7.6	109500	966	690.5	78498.9	44.5	22549.8	21525.3	31276.7	69111.7	24484.2	44696.3	12.4384	51	9.81778	58	8.36602	59	9.73442	45	1.56946	53	13.9152	43	14.7532	52	12.2115	49	3.36462	47	Alpha-1,4 glucan phosphorylase L-1 isozyme, chloroplastic/amyloplastic	P04045;PGSC0003DMP400013702	P04045;PGSC0003DMP400013702 PGSC0003DMT400020094 Protein
1165800	1970000	1893100	1080800	266790	1330900	1712300	1495000	960600		high		9	9	9	29.4	29.4	29.4	28524	252	253	28524.8	16	443775	556401	386837	1676300	892830	1389300	760.31	23	566.89	27	741.547	23	1128.39	21	512.682	22	1138.33	17	956.58	23	1031.05	22	788.938	20	Conserved gene of unknown function	PGSC0003DMP400053308	PGSC0003DMP400053308 PGSC0003DMT400078656 Protein
46362000	230960000	142420000	5685200	1183800	5215000	28840000	15395000	13584000		low		9	2	2	45.5	8.9	8.9	13848	123	124	13848.2	10	92324500	2474340	8334600	139914000	4028000	19273000	48378.1	4	106338	3	89259.9	3	9496.86	6	3639.8	7	7136.68	5	25778.4	4	16987.9	5	17850.4	5	Cysteine protease inhibitor 9	PGSC0003DMP400017952	PGSC0003DMP400017952 PGSC0003DMT400026288 Protein
283650	585260	296980	243240	29563	174330	388890	245620	150090		high		9	9	9	27.1	27.1	27.1	48926	432	433	48926.6	23	170417	109060	120193	388630	149044	261533	128.689	39	117.158	42	80.9254	44	176.661	39	39.5202	41	103.726	39	151.133	42	117.841	43	85.752	38	Conserved gene of unknown function	PGSC0003DMP400017605	PGSC0003DMP400017605 PGSC0003DMT400025823 Protein
7879400	19143000	12278000	7981900	1820500	6683600	14778000	9400400	8630000		high		8	8	8	33.5	33.5	33.5	24915	215	216	24915.3	13	5676630	3248030	3349380	13100100	5495330	10936100	6324.65	14	6779.84	14	5919.29	13	10256.4	5	4305.72	5	7035.73	6	10160.9	8	7979.26	8	8723.44	8	Dual specificity protein phosphatase	PGSC0003DMP400050640	PGSC0003DMP400050640 PGSC0003DMT400074765 Protein
8651000	16711000	12497000	562110	91383	569070	2889500	2209200	1340200		high		8	8	2	39.3	39.3	11.9	24074	219	220	24074	14	4031400	273806	776563	12619700	407521	2146300	6448	13	5495.75	15	5594.52	15	670.699	27	200.695	32	556.262	26	1844.83	14	1741.27	17	1257.95	15	Aspartic protease inhibitor 8	PGSC0003DMP400016822	PGSC0003DMP400016822 PGSC0003DMT400024598 Protein
406700	1049700	923450	571960	53446	556870	1271600	411760	406140		high		8	8	4	21.9	21.9	11.4	41569	370	307	34263.1	18	340690	295105	498059	793283	394092	696500	235.77	29	268.501	33	321.533	29	530.796	28	91.2938	37	423.373	28	631.451	28	252.424	33	296.499	28	Protein tyrosine phosphatase	PGSC0003DMP400047519	PGSC0003DMP400047519 PGSC0003DMT400070294 Protein;PGSC0003DMP400047520 PGSC0003DMT400070295 Protein
515740	1292200	860810	501690	103720	452090	1365800	374140	272350		medium		8	4	4	18.5	8.1	8.1	41564	372	373	41564.3	24	389029	216872	604067	889583	352500	670763	224.236	31	247.897	37	224.792	31	349.187	32	132.877	34	257.784	35	508.671	31	172.021	38	149.12	34	Protein tyrosine phosphatase	PGSC0003DMP400026742	PGSC0003DMP400026742 PGSC0003DMT400039423 Protein
18709000	44974000	20494000	1286500	184010	1053200	2578400	3739800	2670500		low		7	1	0	33.5	6	0	23937	218	219	23936.8	14	14676000	581006	645592	28059000	841237	2996230	13944.7	9	14790.6	11	9174.53	11	1535.03	16	404.122	27	1029.5	20	1646.2	18	2947.68	12	2506.6	11	Aspartic protease inhibitor 5	PGSC0003DMP400016824	PGSC0003DMP400016824 PGSC0003DMT400024601 Protein
723520	1037700	2065700	460550	478600	543360	542220	662470	529560		medium		6	6	6	25.2	25.2	25.2	46327	412	413	46327.4	18	702014	43545.3	73354.6	1275640	494170	578083	419.435	27	265.431	34	719.25	25	427.404	30	817.521	16	413.102	29	269.255	38	406.119	28	386.601	27	Starch synthase VI	PGSC0003DMP400023948	PGSC0003DMP400023948 PGSC0003DMT400035218 Protein
1288200	1966500	1614800	1117400	355210	890600	1959800	1312100	991420		medium		6	6	4	15.8	15.8	8.8	38857	341	342	38857.5	19	339227	391368	493307	1623170	787737	1421110	707.483	24	476.533	29	532.66	28	982.402	25	574.818	21	641.462	24	921.976	24	762.032	24	685.685	21	Starch synthase VI	PGSC0003DMP400023947	PGSC0003DMP400023947 PGSC0003DMT400035217 Protein
853260	2420600	1389200	707740	636910	1113900	2170400	1048100	964680		medium		6	6	4	30.2	30.2	24.7	19518	182	183	19517.7	11	796615	257392	673335	1554350	819517	1394390	809.422	20	1013.17	23	791.512	22	1074.77	23	1780.26	10	1385.78	14	1763.63	15	1051.4	21	1152.42	16	Thioredoxin	PGSC0003DMP400021964	PGSC0003DMP400021964 PGSC0003DMT400032333 Protein
14785000	39632000	13527000	1024900	248420	701500	58323	2169100	1766000		medium		6	4	4	26.7	16.7	16.7	24027	221	204.5	22051.8	9	14722000	390041	1120570	22648000	658273	1331140	17142.2	7	20274.8	9	9419.86	10	1902.27	13	848.678	15	1066.66	19	57.924	48	2659.48	13	2578.51	10	Serine protease inhibitor 7	PGSC0003DMP400017933	PGSC0003DMP400017933 PGSC0003DMT400026257 Protein;PGSC0003DMP400016823 PGSC0003DMT400024599 Protein
3196200	63304000	34870000	2231500	426230	3799900	3047700	1993000	362330		medium		5	4	1	23.9	23.9	4.9	21860	205	206	21860	12	30068400	1688220	1352940	33790100	2152540	1801010	2779.32	16	24288.6	8	18211.9	8	3106.35	11	1092.1	13	4333.44	10	2270.14	13	1832.68	15	396.774	24.5	Proteinase inhibitor type-2 CEVI57	PGSC0003DMP400008030	PGSC0003DMP400008030 PGSC0003DMT400011563 Protein
3146600	5966200	4213700	687730	91581	579160	686280	600920	362330		low		5	1	1	24.9	5.9	5.9	21892	205	206	21892.1	12	1423620	317520	167906	4442170	452824	549843	2736.19	17	2289.12	17	2200.73	17	957.35	26	234.651	30	660.479	23	511.189	29	552.58	25	396.774	24.5	Proteinase inhibitor type-2 CEVI57	PGSC0003DMP400026811	PGSC0003DMP400026811 PGSC0003DMT400039541 Protein
248060	346430	411100	169300	96337	345220	217470	212370	107120		medium		4	4	4	18.9	18.9	18.9	26154	238	239	26153.9	16	82098.4	127942	62290.6	335197	203619	178987	161.779	37	99.6892	43	161.032	34	176.755	38	185.128	33	295.269	31	121.49	45	146.465	40	87.9774	37	Glutathione peroxidase	PGSC0003DMP400045625	PGSC0003DMP400045625 PGSC0003DMT400067601 Protein
153440	737330	440810	143710	45435	234690	572990	473710	75952		medium		4	4	4	14.8	14.8	14.8	25975	229	230	25975.1	13	291957	94650.9	263032	443860	141278	374217	123.163	41	261.139	36	212.517	32	184.662	37	107.46	36	247.055	36	393.972	33	402.095	29	76.7744	39	Isoamylase isoform 3	PGSC0003DMP400012889	PGSC0003DMP400012889 PGSC0003DMT400018765 Protein
63895	181080	176180	126060	11670	44156	143890	160850	15974		medium		4	4	4	26.8	26.8	26.8	20248	183	224	24871.5	13.5	66287.6	58947.3	79203.5	140385	60628.7	106905	49.3878	47	61.7575	50	81.7915	43	155.983	40	26.5788	43	44.7608	40	95.2705	47	131.476	42	15.5489	45	Glutaredoxin S12	PGSC0003DMP400034819	PGSC0003DMP400034819 PGSC0003DMT400051718 Protein;PGSC0003DMP400034818 PGSC0003DMT400051717 Protein
30656	55834	19678	14146	2994.7	23644	28282	23087	0		low		4	1	1	8.6	2.8	2.8	65091	569	570	65091.8	33	18536.9	10335.7	15054.7	35389.3	13594.9	17123	9.69367	52	7.79	59	3.73725	60	7.16067	47	2.79022	51	9.80503	45	7.66051	54	7.71993	53	0	NaN	Alpha-1,4 glucan phosphorylase L-2 isozyme, chloroplastic/amyloplastic	PGSC0003DMP400049371	PGSC0003DMP400049371 PGSC0003DMT400072962 Protein;PGSC0003DMP400049372 PGSC0003DMT400072963 Protein;PGSC0003DMP400049370 PGSC0003DMT400072961 Protein
198830	3017800	0	0	49203	0	0	0	0		medium		4	4	4	33	33	33	12371	109	110	12370.7	7	1687860	28407.4	0	1072210	16401	0	296.395	28	1984.93	19	0	NaN	0	NaN	216.119	31	0	NaN	0	NaN	0	NaN	0	NaN	Ci21A protein	PGSC0003DMP400011775	PGSC0003DMP400011775 PGSC0003DMT400017060 Protein;PGSC0003DMP400011774 PGSC0003DMT400017059 Protein;PGSC0003DMP400011773 PGSC0003DMT400017058 Protein
2310800	5062700	3533800	2072900	338490	1895000	5094000	3052300	2455500		low		3	1	1	28	7.6	7.6	13520	118	119	13520.4	5	1378780	954162	1383620	3635770	1435460	3533930	4822.57	15	4661.92	16	4429.53	16	6925.36	10	2081.49	9	5186.58	8	9106.48	9	6736.23	9	6453.42	9	Starch synthase VI	PGSC0003DMP400023950	PGSC0003DMP400023950 PGSC0003DMT400035220 Protein
5900300	33899000	18723000	986440	133500	415100	821360	1450100	177910		low		3	1	1	9.3	4.4	4.4	25096	227	228	25096.5	9	14015800	434595	636109	19507400	511680	816457	6840.98	12	17341.9	10	13038.2	9	1830.89	15	456.076	26	631.179	25	815.742	25	1777.93	16	259.764	29	Cysteine protease inhibitor 1	PGSC0003DMP400017942	PGSC0003DMP400017942 PGSC0003DMT400026272 Protein
24032	0	0	0	0	0	0	0	0		medium		3	3	3	7.1	7.1	7.1	47850	449	450	47851	20	13874.9	0	0	8010.67	0	0	12.5385	50	0	NaN	0	NaN	0	NaN	0	NaN	0	NaN	0	NaN	0	NaN	0	NaN	Basic 7S globulin 2 small subunit	PGSC0003DMP400015797	PGSC0003DMP400015797 PGSC0003DMT400023187 Protein
0	28005	0	0	3290.5	0	725860	324610	201130		medium		3	3	3	10.1	10.1	10.1	41757	377	378	41734.8	24	16168.7	1899.77	274345	9335	1096.83	417200	0	NaN	5.37251	61	0	NaN	0	NaN	4.2155	49	0	NaN	270.336	37	149.249	39	110.125	36	Actin	PGSC0003DMP400052766	PGSC0003DMP400052766 PGSC0003DMT400077954 Protein;PGSC0003DMP400041029 PGSC0003DMT400060953 Protein;PGSC0003DMP400040523 PGSC0003DMT400060225 Protein;PGSC0003DMP400000868 PGSC0003DMT400001169 Protein;PGSC0003DMP400052767 PGSC0003DMT400077955 Protein;PGSC00
9509.7	223680	0	30481	19804	0	257090	85109	121460		medium		3	3	3	22	22	22	19515	177	171.5	18785.7	10.5	126486	15466.6	90640.6	77729.9	16761.7	154553	9.4507	53	98.0823	44	0	NaN	48.4924	43	57.9912	40	0	NaN	218.855	40	89.4429	45	152.007	33	Grx_S14-glutaredoxin subgroup II	PGSC0003DMP400024119	PGSC0003DMP400024119 PGSC0003DMT400035470 Protein;PGSC0003DMP400024118 PGSC0003DMT400035469 Protein
0	0	0	0	0	0	0	0	0		medium		3	3	3	1.1	1.1	1.1	177450	1595	1596	177454	91	0	0	0	0	0	0	0	NaN	0	NaN	0	NaN	0	NaN	0	NaN	0	NaN	0	NaN	0	NaN	0	NaN	Chaperonin Cpn60/TCP-1;Phosphatidylinositol-4-phosphate 5-kinase;Zinc finger, FYVE/PHD-type	PGSC0003DMP400016110	PGSC0003DMP400016110 PGSC0003DMT400023629 Protein
7937000	27302000	10015000	852200	165000	860120	16218000	9878900	8566200		low		2	1	1	9.2	4.1	4.1	21780	196	197	21780.2	11	10631400	399061	4091810	15084700	625773	11554400	7529.22	11	11427.6	13	5706.15	14	1294.15	20	461.201	25	1070.06	18	13178.5	7	9910.05	7	10233.3	7	Cysteine protease inhibitor 1	PGSC0003DMP400017939	PGSC0003DMP400017939 PGSC0003DMT400026265 Protein start_err
133760	642230	300200	174320	9903	163260	579750	223220	31484		low		2	2	2	13	13	13	28348	247	248	28348	14	259239	91900	278230	358730	115828	278151	99.6976	44	211.21	40	134.39	36	207.995	35	21.7489	46	159.586	37	370.147	34	175.94	37	29.5517	42	Isoamylase isoform 3	PGSC0003DMP400012890	PGSC0003DMP400012890 PGSC0003DMT400018766 Protein
143550	211540	160980	0	1703.5	0	213570	74304	38794		low		2	2	2	10	10	10	21619	200	201	21619.5	15	35314.7	983.516	92378.4	172023	567.833	108889	99.8616	43	64.9313	48	67.2614	49	0	NaN	3.4918	50	0	NaN	127.265	43	54.6614	47	33.9855	41	Chloroplast methionine sulfoxide reductase B2	PGSC0003DMP400046532	PGSC0003DMP400046532 PGSC0003DMT400068883 Protein
0	930120	429990	319670	79561	0	776020	167870	0		low		2	2	2	10.3	10.3	10.3	15382	145	133	13863	5	465501	166419	408296	453370	133077	314630	0	NaN	856.489	24	538.981	27	1067.99	24	489.248	23	0	NaN	1387.28	20	370.478	31	0	NaN	Histone H2A	PGSC0003DMP400015710	PGSC0003DMP400015710 PGSC0003DMT400023064 Protein;PGSC0003DMP400011428 PGSC0003DMT400016492 Protein;PGSC0003DMP400037777 PGSC0003DMT400056130 Protein;PGSC0003DMP400043407 PGSC0003DMT400064379 Protein;PGSC0003DMP400037778 PGSC0003DMT400056131 Protein;PGSC00
74763	132650	128550	0	0	0	0	0	0		low		2	2	2	12.1	12.1	12.1	29506	264	244	27362	15.5	32302.6	0	0	111988	0	0	50.3317	46	39.4029	52	51.9787	50	0	NaN	0	NaN	0	NaN	0	NaN	0	NaN	0	NaN	Stem 28 kDa glycoprotein	PGSC0003DMP400028845	PGSC0003DMP400028845 PGSC0003DMT400042527 Protein;PGSC0003DMP400064137 PGSC0003DMT400092462 Protein;PGSC0003DMP400028843 PGSC0003DMT400042523 Protein start_err;PGSC0003DMP400028846 PGSC0003DMT400042528 Protein
216160	557840	185280	0	43038	303720	599620	194450	0		low		2	2	2	31.5	31.5	31.5	8278.5	73	127.5	14143.8	10.5	206761	164344	305919	319760	115586	264690	214.819	34	244.609	38	110.592	39	0	NaN	126.026	35	395.846	30	510.444	30	204.352	35	0	NaN	Thioredoxin M3, chloroplastic	PGSC0003DMP400044905	PGSC0003DMP400044905 PGSC0003DMT400066595 Protein;PGSC0003DMP400044906 PGSC0003DMT400066596 Protein
0	0	94789	0	0	0	0	0	0		low		2	1	1	11.4	7.3	7.3	26670	246	247	26601.2	8	54726.5	0	0	31596.3	0	0	0	NaN	0	NaN	74.2597	47	0	NaN	0	NaN	0	NaN	0	NaN	0	NaN	0	NaN	Osmotin	PGSC0003DMP400005467	PGSC0003DMP400005467 PGSC0003DMT400007870 Protein;PGSC0003DMP400005466 PGSC0003DMT400007869 Protein;PGSC0003DMP400005464 PGSC0003DMT400007866 Protein
0	0	108330	0	0	0	0	0	0		low		2	2	0	9.3	9.3	0	23580	216	222.5	24294.8	8	62544.4	0	0	36110	0	0	0	NaN	0	NaN	84.868	42	0	NaN	0	NaN	0	NaN	0	NaN	0	NaN	0	NaN	Osmotin	PGSC0003DMP400023388	PGSC0003DMP400023388 PGSC0003DMT400034395 Protein;PGSC0003DMP400007581 PGSC0003DMT400010886 Protein
70713	108850	74495	0	0	0	0	0	0		low		2	2	2	2.3	2.3	2.3	104440	955	945.5	103358	48.5	21011.9	0	0	84686	0	0	15.214	49	10.3333	57	9.62655	58	0	NaN	0	NaN	0	NaN	0	NaN	0	NaN	0	NaN	Serine/threonine-protein kinase PBS1	PGSC0003DMP400037016	PGSC0003DMP400037016 PGSC0003DMT400055038 Protein;PGSC0003DMP400048901 PGSC0003DMT400072330 Protein
0	343360	0	0	0	0	0	0	0		low		2	2	2	33.8	33.8	33.8	7243.6	65	104	11425.4	6	198239	0	0	114453	0	0	0	NaN	263.482	35	0	NaN	0	NaN	0	NaN	0	NaN	0	NaN	0	NaN	0	NaN	Histone H4	PGSC0003DMP400052913	PGSC0003DMP400052913 PGSC0003DMT400078157 Protein;PGSC0003DMP400068683 PGSC0003DMT400097008 Protein;PGSC0003DMP400052912 PGSC0003DMT400078156 Protein;PGSC0003DMP400052911 PGSC0003DMT400078155 Protein;PGSC0003DMP400052910 PGSC0003DMT400078154 Protein;PGSC00
0	0	0	0	0	0	709530	0	0		low		2	2	2	2.6	2.6	2.6	83703	741	341	38532.2	13	0	0	409647	0	0	236510	0	NaN	0	NaN	0	NaN	0	NaN	0	NaN	0	NaN	487.853	32	0	NaN	0	NaN	Oligopeptide transporter OPT family	PGSC0003DMP400006514	PGSC0003DMP400006514 PGSC0003DMT400009373 Protein;PGSC0003DMP400021666 PGSC0003DMT400031916 Protein;PGSC0003DMP400006515 PGSC0003DMT400009374 Protein;PGSC0003DMP400006512 PGSC0003DMT400009371 Protein;PGSC0003DMP400006511 PGSC0003DMT400009370 Protein;PGSC00
0	0	0	0	0	0	0	0	0		low		2	1	1	6.1	3.8	3.8	46434	426	427	46434.3	17	0	0	0	0	0	0	0	NaN	0	NaN	0	NaN	0	NaN	0	NaN	0	NaN	0	NaN	0	NaN	0	NaN	Thaumatin	PGSC0003DMP400007584	PGSC0003DMP400007584 PGSC0003DMT400010890 Protein
0	0	1223000	0	141400	0	0	0	103760		low		2	2	2	1.7	1.7	1.7	122590	1074	1075	122590	60	706099	81637.3	59905.9	407667	47133.3	34586.7	0	NaN	0	NaN	127.75	38	0	NaN	72.4597	38	0	NaN	0	NaN	0	NaN	22.7247	43	P-type trefoil	PGSC0003DMP400019537	PGSC0003DMP400019537 PGSC0003DMT400028733 Protein
0	0	0	0	0	0	0	0	0		low		2	2	2	23.2	23.2	23.2	12098	112	113	12085.3	8	0	0	0	0	0	0	0	NaN	0	NaN	0	NaN	0	NaN	0	NaN	0	NaN	0	NaN	0	NaN	0	NaN	Cytochrome c	PGSC0003DMP400043115	PGSC0003DMP400043115 PGSC0003DMT400063997 Protein;PGSC0003DMP400001898 PGSC0003DMT400002609 Protein
0	0	0	0	0	0	8868.8	462460	0		low		2	2	2	5.2	5.2	5.2	58657	535	524	57257.1	27	0	0	264478	0	0	157110	0	NaN	0	NaN	0	NaN	0	NaN	0	NaN	0	NaN	2.93604	55	189.004	36	0	NaN	Ankyrin repeat-containing protein	PGSC0003DMP400052900	PGSC0003DMP400052900 PGSC0003DMT400078144 Protein;PGSC0003DMP400040695 PGSC0003DMT400060445 Protein;PGSC0003DMP400041337 PGSC0003DMT400061440 Protein;PGSC0003DMP400034665 PGSC0003DMT400051426 Protein;PGSC0003DMP400040696 PGSC0003DMT400060446 Protein;PGSC00
0	9638	0	0	0	14397	0	0	3633		low		2	2	2	5.6	5.6	5.6	54035	467	468	54035.2	34	5564.5	8312.11	2097.51	3212.67	4799	1211	0	NaN	1.30515	64	0	NaN	0	NaN	0	NaN	5.79476	46	0	NaN	0	NaN	1.40413	49	ATP binding protein	PGSC0003DMP400065036	PGSC0003DMP400065036 PGSC0003DMT400093361 Protein
0	0	0	0	0	0	0	0	0		low		2	2	2	2.9	2.9	2.9	93054	860	741.5	80380.4	35.5	0	0	0	0	0	0	0	NaN	0	NaN	0	NaN	0	NaN	0	NaN	0	NaN	0	NaN	0	NaN	0	NaN	Rrm/rnp domain	PGSC0003DMP400022315	PGSC0003DMP400022315 PGSC0003DMT400032806 Protein;PGSC0003DMP400022314 PGSC0003DMT400032805 Protein
0	0	0	0	0	0	0	0	0		low		2	2	2	6.5	6.5	6.5	24313	215	216	24313.7	15	0	0	0	0	0	0	0	NaN	0	NaN	0	NaN	0	NaN	0	NaN	0	NaN	0	NaN	0	NaN	0	NaN	Vesicle-associated membrane protein	PGSC0003DMP400035594	PGSC0003DMP400035594 PGSC0003DMT400052797 Protein
0	0	0	0	0	0	0	0	0		low		2	2	2	2.6	2.6	2.6	37825	342	469	51791.1	27	0	0	0	0	0	0	0	NaN	0	NaN	0	NaN	0	NaN	0	NaN	0	NaN	0	NaN	0	NaN	0	NaN	N-acetyl-glutamate synthase	PGSC0003DMP400037112	PGSC0003DMP400037112 PGSC0003DMT400055175 Protein;PGSC0003DMP400037113 PGSC0003DMT400055176 Protein
0	0	0	0	0	0	0	0	0		low		2	2	2	4.4	4.4	4.4	51361	473	565.5	61488.9	37.5	0	0	0	0	0	0	0	NaN	0	NaN	0	NaN	0	NaN	0	NaN	0	NaN	0	NaN	0	NaN	0	NaN	Eukaryotic translation initiation factor 3 subunit	PGSC0003DMP400049689	PGSC0003DMP400049689 PGSC0003DMT400073441 Protein;PGSC0003DMP400049688 PGSC0003DMT400073440 Protein
210270	291290	232270	262390	37237	376240	475720	222250	160070		low		1	2	1	3.2	3.2	3.2	31068	277	278	31067.9	18	41895.9	172520	167207	244610	225289	286013	121.897	42	74.5085	45	80.8734	45	243.506	33	63.6064	39	286.045	33	236.233	39	136.248	41	116.858	35	F-box protein	PGSC0003DMP400006529	PGSC0003DMP400006529 PGSC0003DMT400009391 Protein
11036000	32371000	14851000	12861000	1426400	8265100	24250000	26839000	22318000		low		1	2	1	3.9	3.9	3.9	19138	181	182	19138.7	12	11377500	5753840	2268440	19419300	7517500	24469000	9596.59	10	12420.2	12	7756.39	12	17903.1	4	3654.76	6	9425.6	4	18063.1	6	24680	4	24439.6	4	Conserved gene of unknown function	PGSC0003DMP400025621	PGSC0003DMP400025621 PGSC0003DMT400037707 Protein
98116	113280	172780	0	9854.5	0	111360	179370	124680		low		1	2	1	11	11	11	14343	136	137	14343.3	8	39465	5689.5	36041.1	128059	3284.83	138470	127.978	40	65.1953	46	135.36	35	0	NaN	37.8742	42	0	NaN	124.423	44	247.411	34	204.799	30	Acyl carrier protein	PGSC0003DMP400053570	PGSC0003DMP400053570 PGSC0003DMT400079040 Protein
126060	188480	119700	122770	31373	98810	215920	159460	29288		low		1	2	1	2.6	2.6	2.6	46620	416	706	78198.8	42	38007.4	47390.6	95711.4	144747	84317.7	134889	31.3195	48	20.6618	54	17.862	54	48.8289	42	22.9671	45	32.1954	42	45.9521	49	41.895	48	9.16349	46	Uncharacterized aarF domain-containing protein kinase, chloroplastic	PGSC0003DMP400044471	PGSC0003DMP400044471 PGSC0003DMT400065938 Protein;PGSC0003DMP400044470 PGSC0003DMT400065935 Protein;PGSC0003DMP400044472 PGSC0003DMT400065939 Protein
364750	2796300	2823100	2651900	517660	1286100	1807300	0	0		low		1	2	1	1.6	1.6	1.6	60397	548	549	60397.6	24	1411660	1080960	1043450	1994720	1485220	602433	158.588	38	536.445	28	737.225	24	1845.78	14	663.181	20	733.34	22	673.101	27	0	NaN	0	NaN	Hydroxyproline-rich glycoprotein family protein	PGSC0003DMP400023262	PGSC0003DMP400023262 PGSC0003DMT400034191 Protein
0	12852	102050	0	0	0	0	15280	2119.7		low		1	2	1	5.2	5.2	5.2	29424	267	270.5	29701.3	15.5	55581.3	0	8278.13	38300.7	0	5799.9	0	NaN	3.81761	62	41.2635	51	0	NaN	0	NaN	0	NaN	0	NaN	10.8781	50	1.79706	48	Thioredoxin peroxidase	PGSC0003DMP400049086	PGSC0003DMP400049086 PGSC0003DMT400072569 Protein;PGSC0003DMP400028629 PGSC0003DMT400042222 Protein
65791	98817	88780	0	5887.3	76789	125860	68799	0		low		1	2	1	11	11	11	14316	136	137	14316.3	7	16931	42736.1	63021.2	84462.7	27558.8	64886.3	98.0742	45	64.996	47	79.4881	46	0	NaN	25.8593	44	150.122	38	160.713	41	108.454	44	0	NaN	Acyl carrier protein	PGSC0003DMP400018843	PGSC0003DMP400018843 PGSC0003DMT400027652 Protein
15296	35977	41463	0	723.08	0	0	0	0		low		1	2	1	4.5	4.5	4.5	36643	337	338	36646.9	23	13799.2	417.47	0	30912	241.027	0	6.93963	55	7.20195	60	11.2984	57	0	NaN	0.966623	54	0	NaN	0	NaN	0	NaN	0	NaN	NAD-dependent glyceraldehyde 3-P dehydrogenase	PGSC0003DMP400046827	PGSC0003DMP400046827 PGSC0003DMT400069357 Protein;PGSC0003DMP400026753 PGSC0003DMT400039449 Protein;PGSC0003DMP400030463 PGSC0003DMT400044944 Protein
309030	953140	314200	0	0	0	0	0	0		low		1	2	1	2.3	2.3	2.3	37549	344	345	37549.7	15	370394	0	0	525457	0	0	214.979	33	292.562	32	131.28	37	0	NaN	0	NaN	0	NaN	0	NaN	0	NaN	0	NaN	Glucan endo-1,3-beta-D-glucosidase	PGSC0003DMP400051976	PGSC0003DMP400051976 PGSC0003DMT400076705 Protein
0	0	5072.7	0	0	0	0	0	0		low		1	2	1	1.3	1.3	1.3	113750	1001	1002	113751	62	2928.72	0	0	1690.9	0	0	0	NaN	0	NaN	0.512782	63	0	NaN	0	NaN	0	NaN	0	NaN	0	NaN	0	NaN	Starch synthase IV	PGSC0003DMP400014590	PGSC0003DMP400014590 PGSC0003DMT400021444 Protein
257920	397040	69517	0	0	0	0	0	0		low		1	2	1	9	9	9	7499.7	67	82	9466.89	6	164378	0	0	241492	0	0	448.56	26	304.674	31	72.6148	48	0	NaN	0	NaN	0	NaN	0	NaN	0	NaN	0	NaN	Conserved gene of unknown function	PGSC0003DMP400050414	PGSC0003DMP400050414 PGSC0003DMT400074440 Protein;PGSC0003DMP400025021 PGSC0003DMT400036876 Protein
11306	0	10347	0	0	0	0	0	0		low		1	2	1	2.2	2.2	2.2	56813	492	493	56874.3	29	6269.05	0	0	7217.67	0	0	4.06816	57	0	NaN	2.23615	62	0	NaN	0	NaN	0	NaN	0	NaN	0	NaN	0	NaN	Catalase isozyme 3	PGSC0003DMP400017481	PGSC0003DMP400017481 PGSC0003DMT400025653 Protein;PGSC0003DMP400002845 PGSC0003DMT400003986 Protein
6979.4	581550	95654	0	0	0	50029	0	0		low		1	2	1	2.8	2.8	2.8	27953	246	247	27953.3	18	309324	0	28884.3	228061	0	16676.3	4.04606	58	148.754	41	33.3055	52	0	NaN	0	NaN	0	NaN	24.8434	51	0	NaN	0	NaN	MIS12 homologue	PGSC0003DMP400042399	PGSC0003DMP400042399 PGSC0003DMT400062991 Protein
296910	175590	282990	188790	7171.2	6391.9	0	0	542.85		low		1	2	1	3.1	3.1	3.1	31892	294	320	34689.5	17	66391.6	105083	313.415	251830	67451	180.95	182.248	35	47.5558	51	104.33	40	185.509	36	12.97	48	5.14545	47	0	NaN	0	NaN	0.419615	50	Exostosin family protein	PGSC0003DMP400003994	PGSC0003DMP400003994 PGSC0003DMT400005717 Protein;PGSC0003DMP400003996 PGSC0003DMT400005719 Protein;PGSC0003DMP400003992 PGSC0003DMT400005715 Protein;PGSC0003DMP400003995 PGSC0003DMT400005718 Protein
0	0	0	0	0	0	907030	476990	510040		low		1	2	1	3.8	3.8	3.8	22782	209	210	22782.4	11	0	0	239314	0	0	631353	0	NaN	0	NaN	0	NaN	0	NaN	0	NaN	0	NaN	737.039	26	478.494	26	609.301	23	Conserved gene of unknown function	PGSC0003DMP400007875	PGSC0003DMP400007875 PGSC0003DMT400011329 Protein
0	202680	71792	0	0	0	0	0	0		low		1	2	1	3.9	3.9	3.9	25642	232	312.5	34218.1	15	102766	0	0	91490.7	0	0	0	NaN	62.2117	49	29.9965	53	0	NaN	0	NaN	0	NaN	0	NaN	0	NaN	0	NaN	Patatin-2-Kuras 4	PGSC0003DMP400024808	PGSC0003DMP400024808 PGSC0003DMT400036586 Protein;PGSC0003DMP400029875 PGSC0003DMT400044046 Protein start_err;PGSC0003DMP400015381 PGSC0003DMT400022567 Protein;PGSC0003DMP400029877 PGSC0003DMT400044055 Protein
0	0	0	0	0	0	0	0	0		low		1	2	1	3.7	3.7	3.7	20576	190	191	20576.5	12	0	0	0	0	0	0	0	NaN	0	NaN	0	NaN	0	NaN	0	NaN	0	NaN	0	NaN	0	NaN	0	NaN	Peroxiredoxin	PGSC0003DMP400015817	PGSC0003DMP400015817 PGSC0003DMT400023223 Protein
0	49461	35506	34285	3357.1	0	61760	49999	0		low		1	2	1	0.7	0.7	0.7	110310	983	984	110313	60	25501	18900	32793.6	28322.3	12547.4	37253	0	NaN	3.79546	63	3.70882	61	9.54524	46	1.72033	52	0	NaN	9.20063	53	9.19538	51	0	NaN	U-box domain-containing protein 42	PGSC0003DMP400034136	PGSC0003DMP400034136 PGSC0003DMT400050559 Protein
0	0	0	0	0	0	0	0	0		low		1	2	1	0.9	0.9	0.9	84272	759	760	84273	45	0	0	0	0	0	0	0	NaN	0	NaN	0	NaN	0	NaN	0	NaN	0	NaN	0	NaN	0	NaN	0	NaN	Pentatricopeptide repeat-containing protein	PGSC0003DMP400049973	PGSC0003DMP400049973 PGSC0003DMT400073830 Protein
7650.7	63969	37106	46752	0	36318	160340	88422	44587		low		1	1	1	3.6	3.6	3.6	24766	222	237	26292.3	14	28169.1	24541.2	58441.5	36241.9	27690	97783	5.70243	56	21.0375	53	16.6112	55	55.7836	41	0	NaN	35.5006	41	102.371	46	69.6935	46	41.8505	40	Conserved gene of unknown function	PGSC0003DMP400053070	PGSC0003DMP400053070 PGSC0003DMT400078349 Protein;PGSC0003DMP400053072 PGSC0003DMT400078351 Protein;PGSC0003DMP400053071 PGSC0003DMT400078350 Protein
0	0	0	0	0	0	0	0	0		low		1	1	1	3.6	3.6	3.6	43103	393	394	43103.5	23	0	0	0	0	0	0	0	NaN	0	NaN	0	NaN	0	NaN	0	NaN	0	NaN	0	NaN	0	NaN	0	NaN	Conserved gene of unknown function	PGSC0003DMP400056800	PGSC0003DMP400056800 PGSC0003DMT400085125 Protein
0	50855	0	0	0	0	0	0	0		low		1	1	1	2.9	2.9	2.9	34929	309	310	34929	21	29361.1	0	0	16951.7	0	0	0	NaN	11.1498	56	0	NaN	0	NaN	0	NaN	0	NaN	0	NaN	0	NaN	0	NaN	Gene of unknown function	PGSC0003DMP400068277	PGSC0003DMP400068277 PGSC0003DMT400096602 Protein
0	0	0	0	0	0	0	0	0		low		1	1	1	5.4	5.4	5.4	17178	147	341.5	38791.2	22	0	0	0	0	0	0	0	NaN	0	NaN	0	NaN	0	NaN	0	NaN	0	NaN	0	NaN	0	NaN	0	NaN	Isoform 2 of Probable galacturonosyltransferase 13	PGSC0003DMP400002613	PGSC0003DMP400002613 PGSC0003DMT400003655 Protein;PGSC0003DMP400002614 PGSC0003DMT400003657 Protein
0	0	0	0	0	0	0	0	0		low		1	1	1	1	1	1	75619	672	673	75619.4	48	0	0	0	0	0	0	0	NaN	0	NaN	0	NaN	0	NaN	0	NaN	0	NaN	0	NaN	0	NaN	0	NaN	Serine/threonine kinase	PGSC0003DMP400010170	PGSC0003DMP400010170 PGSC0003DMT400014684 Protein
0	0	0	0	0	0	0	0	0		low		1	1	1	1.5	1.5	1.5	73025	656	657	73025.8	41	0	0	0	0	0	0	0	NaN	0	NaN	0	NaN	0	NaN	0	NaN	0	NaN	0	NaN	0	NaN	0	NaN	Fimbrin	PGSC0003DMP400011407	PGSC0003DMP400011407 PGSC0003DMT400016460 Protein
0	0	0	0	0	0	0	0	0		low		1	1	1	24.1	24.1	24.1	12294	108	109	12294.3	7	0	0	0	0	0	0	0	NaN	0	NaN	0	NaN	0	NaN	0	NaN	0	NaN	0	NaN	0	NaN	0	NaN	Fe-S metabolism associated domain-containing protein	PGSC0003DMP400020796	PGSC0003DMP400020796 PGSC0003DMT400030627 Protein
0	0	0	0	0	0	0	0	0		low		1	1	1	6.8	6.8	6.8	22784	207	208	22784.2	14	0	0	0	0	0	0	0	NaN	0	NaN	0	NaN	0	NaN	0	NaN	0	NaN	0	NaN	0	NaN	0	NaN	Proteinase inhibitor type-2 CEVI57	PGSC0003DMP400026806	PGSC0003DMP400026806 PGSC0003DMT400039536 Protein
0	0	0	0	0	0	0	0	0		low		1	1	1	7.6	7.6	7.6	25941	236	237	25940.8	16	0	0	0	0	0	0	0	NaN	0	NaN	0	NaN	0	NaN	0	NaN	0	NaN	0	NaN	0	NaN	0	NaN	Gene of unknown function	PGSC0003DMP400027395	PGSC0003DMP400027395 PGSC0003DMT400040386 Protein
0	0	0	0	0	0	0	0	0		low		1	1	1	4.4	4.4	4.4	56512	520	521	56513	23	0	0	0	0	0	0	0	NaN	0	NaN	0	NaN	0	NaN	0	NaN	0	NaN	0	NaN	0	NaN	0	NaN	Transcription factor bHLH49	PGSC0003DMP400034158	PGSC0003DMP400034158 PGSC0003DMT400050585 Protein
0	0	0	0	0	0	0	0	0		low		1	1	1	14.3	14.3	14.3	6387.6	56	57	6387.68	4	0	0	0	0	0	0	0	NaN	0	NaN	0	NaN	0	NaN	0	NaN	0	NaN	0	NaN	0	NaN	0	NaN	Gene of unknown function	PGSC0003DMP400034456	PGSC0003DMP400034456 PGSC0003DMT400051089 Protein
0	0	0	0	0	0	0	0	0		low		1	1	1	8.6	8.6	8.6	20059	174	238.5	27496.4	12	0	0	0	0	0	0	0	NaN	0	NaN	0	NaN	0	NaN	0	NaN	0	NaN	0	NaN	0	NaN	0	NaN	Phosphoglycerate/bisphosphoglycerate mutase	PGSC0003DMP400049759	PGSC0003DMP400049759 PGSC0003DMT400073541 Protein;PGSC0003DMP400049761 PGSC0003DMT400073543 Protein
[truncated: 2 more columns]
